# Supplementary material for: Pleistocene chronology and history of hominins and fauna at Denisova Cave
Source: Nat Commun. 2025 May 21;16:4738. doi: 10.1038/s41467-025-60140-6 (PMC12095498; doi:10.1038/s41467-025-60140-6)
Supplement: Supplementary file 3 — Supplementary Data 1 [file 41467_2025_60140_MOESM3_ESM.xlsx]

## Sheet: Sheet1
Supplementary Data 1 │ Stratigraphy and sedimentology of Pleistocene deposits in South Chamber. Layer numbers in parentheses were used previously (Jacobs et al., 2019; Zavala et al., 2021)
Layer	Fill material	Clastic material	Inclusions	Lower boundary	Thickness (m)	Notes
11 (11.1)	Light to medium loam, sandy with a large percentage of grus, grey with a brown tint	Angular debris, mostly small and medium in size, with large, isometric and moderately flattened inclusions	Well-preserved animal bone fragments with light grey surfaces, particles of charcoal	Distinct, sharp	0.45	Contains dark grey interlayer enriched with finely dispersed charcoal at bottom of layer
12 (11.2)	Sandy loam and light loam, light brown	Medium and small sized debris, angular, with sharp ribs and picks	Crushed animal bones and coprolites, light brown with a reddish tint	Distinct	0.35	Bone fragments are durable and commonly have digestion traces
13 (12, 14)	Light loam, dark brown	Medium and small sized debris in bottom part of layer, admixed with sharp, unweathered boulders	Moderately weathered bone fragments, reddish ochre in colour	Distinct, sharp	0.4	Dark-coloured loam horizon at bottom of layer
14	Light loam, rich reddish brown	Various sizes, predominantly medium and large debris, isometric and slightly rounded	Numerous bright ochre-coloured fragments of coprolite and digested bone	Distinct, straight	0.2	Coarse debris horizon at bottom of layer
15	Medium loam, light brown with a reddish tint	Various sizes with whitish, weathered borders, isometric in shape	Durable bone fragments, light brown or grey	Indistinct	0.2	In some areas, loam fills only the void spaces between the clastic material
16 (19)	Light loam, silty, brown with a reddish tint	Large and single small blocks, both sharp and slightly rounded, with slightly rounded small sized debris with whitish, weathered borders in bottom part of layer	Durable, light brown bone fragments, with crushed bones and small bone detritus, reddish ochre in colour, in bottom part of layer	Distinct, sharp	1.35-1.4	Layer forms core of synclinal fold, with lower boundary underlain by horizon of flattened clasts
17 (20)	Light loam, silty, brownish-grey and dark grey with a brown tint	Small and large grus, rounded with whitish, weathered borders	Friable bone fragments, reddish ochre in colour	Distinct but transitional, not sharp	0.1-0.3	Burnt fragments of bone are common
18 (21)	Light loam, silty, slightly sandy and abundant grus, black-grey	Various sizes, slightly weathered with whitish, friable borders	Bone detritus, reddish ochre in colour	Very distinct, sharp	0.05-0.2	Very high concentration of artefacts, burnt fragments of bone are common
19 (22)	Medium loam, silty, some grus, ochre-yellow with a brown tint and light yellow patches	Mostly small, rarely medium, with varying degrees of flattening and whitish, weathered borders in upper part of layer and rounded but not weathered in underlying deposits	Bone fragments with whitened surfaces and yellowish tint in upper part of layer, with fragments of heavy loams, light yellow with a greenish tint, in underlying deposits	Not reached	1.2 m excavated thickness	Bones in upper part of layer commonly have ferromanganese coating, with no palaeontological materials in underlying deposits and no reaction with HCl acid
References
Jacobs, Z. et al. Timing of archaic hominin occupation of Denisova Cave in southern Siberia. Nature 565, 594–599 (2019).
Zavala, E. I. et al. Pleistocene sediment DNA reveals hominin and faunal turnovers at Denisova Cave. Nature 595, 399–403 (2021).
