# Supplementary material for: Pleistocene chronology and history of hominins and fauna at Denisova Cave
Source: Nat Commun. 2025 May 21;16:4738. doi: 10.1038/s41467-025-60140-6 (PMC12095498; doi:10.1038/s41467-025-60140-6)
Supplement: Supplementary file 4 — Supplementary Data 2 [file 41467_2025_60140_MOESM4_ESM.xlsx]

## Sheet: Sheet1
Supplementary Data 2 | Number of artefacts recovered from the Pleistocene deposits in South Chamber, 2017–2022. Layer colours denote archaeological phases: early Middle Palaeolithic (dark green), middle Middle Palaeolithic (light green) and Upper Palaeolithic (light orange). Layer 11 could not be divided stratigraphically into different stages of the Upper Palaeolithic during excavation.
Layer	No. of artefacts
11	4108
12	4256
13	2985
14	862
15	1852
16	3680
17	7920
18	1573
