# Supplementary material for: Pleistocene chronology and history of hominins and fauna at Denisova Cave
Source: Nat Commun. 2025 May 21;16:4738. doi: 10.1038/s41467-025-60140-6 (PMC12095498; doi:10.1038/s41467-025-60140-6)
Supplement: Supplementary file 5 — Supplementary Data 3 [file 41467_2025_60140_MOESM5_ESM.xlsx]

## Sheet: Sheet1
Supplementary Data 3 | Proportions (in %) of large mammals in the Pleistocene deposits in South Chamber (Vasiliev et al., 2020, 2021). Dashes denote taxa not represented or with proportions of less than 0.05%.
Taxa	Layers
	11	12	13	14	15	16	17	18	19
Asioscalops altaica	2.3	2.2	1.8	3.2	4.4	1.3	2.4	2	1.9
Lepus tanaiticus	2.3	1	2.1	1.8	1.7	0.5	1.9	-	1.2
Lepus tolai	4.5	3.1	1	-	-	0.2	0.1	-	1.2
Ochotona sp.	1.1	1	1.2	1.1	-	0.3	0.6	1.3	6.6
Spermophilus sp.	4.1	7.5	5.3	2.8	0.6	0.5	3.2	2.7	3.5
Marmota baibacina	3.8	2.3	0.4	1.1	1.1	1.1	5.7	5.3	13.6
Castor fiber	-	0.1	0.1	-	-	-	0.1	-	-
M. myospalax	6.1	12.2	12.3	25.6	8.2	4.7	12.4	8	12.4
Rodentia gen. indet.	11.6	11.3	10.1	18.3	10.4	4.5	8.2	7.3	7.4
Canis lupus	6.2	2.6	3.1	2.5	3.9	5.3	7.2	4.6	3.1
Vulpes vulpes	6.4	2.6	4.4	1.8	3.3	2.4	4.2	1.3	5.4
Vulpes corsak	0.3	0.3	0.1	0.4	-	0.3	0.7	0.7	2.3
Cuon alpinus	0.9	0.3	0.8	0.9	1.7	1.6	7.1	2.7	5.8
Ursus arctos	5.2	1.2	0.9	1.2	1.7	2.3	2.6	4.6	12.8
Ursus savini	-	-	0.1	-	-	-	0.4	0.7	5
Martes zibellina	-	-	-	0.2	-	-	-	-	-
Gulo gulo	0.1	-	0.1	-	-	-	-	-	-
Mustela ermine	0.2	0.1	-	0.4	0.6	-	0.1	-	-
Mustela nivalis	-	-	-	-	-	-	-	-	0.4
Mustela sibirica	0.2	0.1	-	-	-	-	-	0.7	0.4
Mustela altaica	-	0.1	-	-	-	-	0.3	-	-
Mustela eversmanni	0.1	0.2	0.1	0.4	-	-	0.5	-	0.4
Crocuta crocuta spelaea	7.4	7.4	6.2	6	12.6	14	5.9	2.7	-
Panthera spelaea	0.2	0.1	-	0.2	-	0.2	-	-	1.2
Uncia uncia	0.1	-	-	-	-	-	-	-	0.4
Felis manul	0.1	-	-	-	-	-	-	-	-
Mammuthus primigenius	0.1	0.4	1.6	0.2	-	0.8	1	0.7	0.4
Equus (Equus) ferus	0.9	0.9	0.4	0.5	1.1	1.3	0.8	0.7	0.8
Equus ovodovi	1.5	2.1	2	2.1	2.8	2.3	0.6	-	-
E. ovodovi / ferus	3.4	5.3	5.6	0.5	10.4	13.6	3.4	10.6	0.8
Coelodonta antiquitatis	3.1	2.2	5.3	1.8	2.2	7.5	3.6	5.3	0.4
Stephanorhinus kirchbergensis	-	-	-	-	-	-	0.1	-	-
Cervus elaphus sibiricus	0.1	0.7	1.4	2.1	2.8	2.9	1.6	6	0.8
Megaloceros giganteus	0.1	0.1	0.4	-	-	1	0.3	-	-
Alces alces	-	-	-	-	-	0.2	-	-	-
Capreolus pygargus	0.4	0.3	1	2.1	5.5	4.3	3.3	13.3	1.2
Rangifer tarandus	0.2	0.3	-	-	-	0.2	-	-	-
Poёphagus mutus baicalensis	-	-	-	-	-	-	-	-	-
Bison priscus	3.5	6.2	8.7	3.7	12.6	6.7	4.4	2	1.2
Spirocerus kiakhtensis	0.2	-	-	-	-	-	-	0.7	0.4
Procapra gutturosa	0.6	0.6	1.4	0.7	1.1	3.7	4.7	-	2.7
Saiga tatarica borealis	-	0.4	0.4	-	-	-	0.3	1.3	-
Procapra / Saiga	0.6	0.7	1.2	1.2	1.7	0.5	0.3	2.7	-
Capra sibirica	13.3	14.5	12.2	12	5.5	7.4	7.5	6	6.2
Ovis ammon	3.4	3.2	2.7	1.4	0.6	1	1.4	1.3	0.4
Capra / Ovis	5.9	6.3	5.3	4.1	3.9	7.7	3.6	5.3	-
Total %	100	100	100	100	100	100	100	100	100
No. of identifiable bones	1626	2615	770	567	182	623	1133	151	258
No. of unidentifiable fragments	19952	25819	14573	7816	4720	11320	33395	3694	2120
References
Vasiliev, S. K., Kozlikin, M. B. & Shunkov, M. V. Faunal remains from the Pleistocene deposits in the Southern Chamber of Denisova Cave (evidence of 2019). In Problems of Archaeology, Ethnography, Anthropology of Siberia and Neighboring Territories Vol. 26 (eds Derevianko, A. P. et al.) 37–42 (Institute of Archaeology and Ethnography, Siberian Branch of the Russian Academy of Sciences, Novosibirs…
Vasiliev, S. K., Shunkov, M. V. & Kozlikin, M. B. Bone remains from the Pleistocene deposits in the South Chamber of Denisova Cave: New evidence. In Problems of Archaeology, Ethnography, Anthropology of Siberia and Neighboring Territories Vol. 27 (eds Derevianko, A. P. et al.) 83–90 (Institute of Archaeology and Ethnography, Siberian Branch of the Russian Academy of Sciences, Novosibirsk, 2021).
