# Supplementary material for: Pleistocene chronology and history of hominins and fauna at Denisova Cave
Source: Nat Commun. 2025 May 21;16:4738. doi: 10.1038/s41467-025-60140-6 (PMC12095498; doi:10.1038/s41467-025-60140-6)
Supplement: Supplementary file 6 — Supplementary Data 4 [file 41467_2025_60140_MOESM6_ESM.xlsx]

## Sheet: Sheet1
Supplementary Data 4 | Proportions (in %) of biotope groups of large mammals in the Pleistocene deposits in South Chamber.
Biotope groups	Layers
	11	12	13	14	15	16	17	18	19
Steppe	48.9	55.6	62	46.3	63.7	64.7	49.6	30.6	31.4
Forest-steppe	4.7	4.8	5.8	10	11	10.5	20.6	19.4	18.1
Forest	13.7	4	4.7	10	14.3	11.7	12.9	37.5	34.3
Rocky	32.7	35.6	27.5	33.8	11	13.1	16.9	12.5	16.2
No. of bone remains	664	1072	342	201	91	351	520	72	105
