# Supplementary material for: Pleistocene chronology and history of hominins and fauna at Denisova Cave
Source: Nat Commun. 2025 May 21;16:4738. doi: 10.1038/s41467-025-60140-6 (PMC12095498; doi:10.1038/s41467-025-60140-6)
Supplement: Supplementary file 7 — Supplementary Data 5 [file 41467_2025_60140_MOESM7_ESM.xlsx]

## Sheet: Sheet1
Supplementary Data 5 | Proportions (in %) of small vertebrates in the Pleistocene deposits in South Chamber (Agadjanian et al., 2022, 2023). Dashes denote taxa not represented or with proportions of less than 0.05%.
Taxa	Layers
	11	12	13	14	15	16	17	18	19
Chiroptera	2.7	1.6	3.7	5.6	7.6	13.3	6.3	20.2	22.7
Crocidura sp.	-	0.1	0.1	0.1	-	0.1	0.1	-	-
Sorex roboratus	-	-	-	-	-	-	0.1	-	-
Sorex minutus	0.1	-	-	0.1	-	0.1	0.1	-	-
Sorex araneus	0.2	-	-	0.5	0.2	0.2	0.1	-	-
Sorex sp.	0.4	0.3	1.3	1	1.1	0.9	0.3	0.4	0.6
Neomys sp.	-	-	-	-	-	-	0.1	-	-
Asioscalops	2.2	3.1	2.8	2.4	5	1.7	1.7	2.1	1.9
Eutamias	-	-	-	-	-	0.1	0.1	-	0.2
Sciurus	0.1	-	-	0.1	0.1	0.1	-	-	-
Pteromys	-	-	-	-	0.1	0.1	0.1	-	0.1
Spermophilus undulatus	0.4	-	0.8	-	0.3	-	0.1	0.2	-
Spermophilus sp.	0.7	2.1	1.3	0.4	0.7	0.5	0.4	0.4	0.7
Marmota sp.	0.1	0.2	-	0.1	0.4	0.1	0.1	-	0.2
Sicista	-	-	-	-	-	-	-	-	-
Allactaga	-	-	-	-	-	0.1	0.1	-	-
Apodemus (Alsomys)	-	-	0.1	0.1	-	0.1	0.1	-	-
Mus musculus	-	-	-	-	-	-	-	-	0.1
Cricetus cricetus	-	-	-	0.1	-	0.1	0.1	-	0.1
Cricetulus barabensis	0.3	0.5	0.8	0.4	0.1	0.2	0.2	0.1	-
Allocricetulus eversmanni	1	0.4	0.6	0.2	0.1	0.3	0.4	0.3	0.4
Ellobius	-	0.3	1.2	0.4	0.1	0.1	0.1	0.1	-
Clethrionomys rutilus	0.2	0.3	1.7	1.4	1.7	0.9	1	0.8	2.7
Clethrionomys rufocanus	0.2	0.6	2.4	3.2	2.2	0.9	0.1	-	1.1
Clethrionomys sp.	0.6	1.1	1.7	0.7	2.8	2.3	2.7	3.2	1.9
Alticola strelzowi	5.3	5.5	4.2	2.6	4.2	4.2	2.4	2.7	4.1
Alticola sp.	11.1	9.5	6.2	5.2	7.4	8.1	5.1	6.8	10.8
Lagurus lagurus	3.7	0.6	0.1	0.1	0.2	0.7	0.1	0.2	-
Lagurus transiens	0.1	0.1	0.1	-	0.4	0.2	0.1	-	0.1
Lagurus sp.	4.5	0.7	0.4	0.1	0.5	1.6	0.3	0.5	0.2
Lemmus sp.	-	-	0.1	0.2	0.5	0.1	-	-	0.3
Stenocranius gregalis	3.5	3.5	6.3	5.2	5	3.7	2.5	2.9	2.2
Microtus oeconomus	0.5	0.4	1.9	1.4	1.9	0.8	0.4	0.6	0.6
Microtus hyperboreus	3.1	2.5	4.8	4.4	2.5	1.6	0.9	1.4	0.7
Microtus agrestis	-	-	0.3	0.6	0.9	0.2	-	-	0.1
Microtus arvalis	0.4	0.1	0.6	0.2	0.4	0.2	0.1	-	0.2
Microtus sp.	16.2	8.8	12.4	15.9	11.9	11.2	8	10.7	11.1
Microtinae gen.	9	7	13.7	17.5	8.1	8.1	4.1	7.2	3.3
Arvicola cf. sapidus	0.2	0.1	0.1	0.1	0.1	0.2	0.1	-	0.1
Myospalax myospalax	3.1	4.3	5.2	5.5	4.4	2	2.7	2.1	1.1
Ochotona hyperborea	0.1	0.1	-	0.1	0.1	-	0.1	-	0.9
Ochotona pusilla	-	-	0.1	-	-	0.1	0.1	-	-
Ochotona sp.	1.1	1.3	1.9	1.7	1.8	1	0.5	1.8	8.8
Lepus	0.2	0.4	0.1	0	0.3	0.1	0.1	0.2	0.1
Mustela	0.3	0.1	0.3	0.3	0.2	0.2	0.1	0.3	0.2
Martes	0.3	0.1	-	0.1	-	-	0.1	-	0.1
Carnivora	0.3	0.4	0.6	0.2	0.8	0.6	0.4	0.5	1.6
Aves	19	14.3	14.8	15.3	16.3	9.9	7.6	10.5	4.6
Reptilia	0.5	0.1	0.1	-	0.1	-	0.1	-	-
Amphibia	0.2	0.3	1.3	1.4	5.1	6.6	7	5	1.3
Pisces	8.4	29.1	6.1	5	4.2	17.3	43.7	18.9	15.1
Total %	100	100	100	100	100	100	100	100	100
No. of specimens	3185	2922	1564	2042	1414	4289	11495	1259	2157
References
Agadjanian, A. K., Shunkov, M. V. & Kozlikin, M. B. Dynamics of small vertebrate communities from the Pleistocene deposits of the Denisova Cave South Chamber. In Problems of Archaeology, Ethnography, Anthropology of Siberia and Neighboring Territories Vol. 28 (eds Derevianko, A. P. et al.) 7–12 (Institute of Archaeology and Ethnography, Siberian Branch of the Russian Academy of Sciences, Novosibi…
Agadjanian, A. K., Shunkov, M. V. & Kozlikin, M. B. Dynamics of the microtheriofauna ecological composition from Pleistocene deposits in the South Chamber of Denisova Cave. In Problems of Archaeology, Ethnography, Anthropology of Siberia and Neighboring Territories Vol. 29 (eds Derevianko, A. P. et al.) 7–11 (Institute of Archaeology and Ethnography, Siberian Branch of the Russian Academy of Scie…
