# Supplementary material for: Pleistocene chronology and history of hominins and fauna at Denisova Cave
Source: Nat Commun. 2025 May 21;16:4738. doi: 10.1038/s41467-025-60140-6 (PMC12095498; doi:10.1038/s41467-025-60140-6)
Supplement: Supplementary file 8 — Supplementary Data 6 [file 41467_2025_60140_MOESM8_ESM.xlsx]

## Sheet: Sheet1
Supplementary Data 6 | Proportions (in %) of small terrestrial vertebrates in the Pleistocene deposits in South Chamber. Dashes denote taxa not represented or with proportions of less than 0.05%. Except for Chiroptera, Aves, Pisces and unspecified Carnivora, the taxa listed here are the same as in Supplementary Data 5 and were used to infer the local climatic conditions, following (Jacobs et al.,…
Taxa	Layers
	11	12	13	14	15	16	17	18	19
Crocidura sp.	-	0.1	0.2	0.1	-	0.1	-	-	-
Sorex roboratus	-	-	-	-	-	-	-	-	-
Sorex minutus	0.1	-	-	0.1	-	0.1	0.1	-	-
Sorex araneus	0.2	-	-	0.7	0.3	0.4	-	-	-
Sorex sp.	0.5	0.6	1.7	1.4	1.6	1.6	0.7	0.8	1.2
Neomys sp.	-	-	-	-	-	-	0.1	-	-
Asioscalops	3.2	5.8	3.8	3.2	7	2.8	4.1	4.1	3.5
Eutamias	-	-	-	-	-	-	0.1	-	0.3
Sciurus	0.1	-	-	0.1	0.2	-	-	-	-
Pteromys	-	-	-	-	0.1	0.1	-	-	0.1
Spermophilus undulatus	0.6	-	1.1	-	0.4	-	0.1	0.3	-
Spermophilus sp.	1	3.8	1.8	0.6	1	0.8	1	0.8	1.3
Marmota sp.	0.1	0.3	-	0.1	0.6	0.1	0.2	-	0.4
Sicista	-	-	-	-	-	-	-	-	-
Allactaga	-	-	-	-	-	-	-	-	-
Apodemus (Alsomys)	-	-	0.1	0.1	-	0.1	0.2	-	-
Mus musculus	-	-	-	-	-	-	-	-	0.1
Cricetus cricetus	-	-	-	0.1	-	-	0.1	-	0.2
Cricetulus barabensis	0.4	0.9	1.1	0.6	0.2	0.3	0.5	0.2	-
Allocricetulus eversmanni	1.4	0.8	0.8	0.3	0.2	0.4	1	0.6	0.7
Ellobius	-	0.5	1.5	0.6	0.2	0.2	0.1	0.2	-
Clethrionomys rutilus	0.3	0.6	2.3	1.9	2.4	1.4	2.4	1.6	4.8
Clethrionomys rufocanus	0.3	1.1	3.2	4.3	3.1	1.6	0.2	-	2
Clethrionomys sp.	0.9	2	2.2	1	3.9	3.9	6.5	6.4	3.3
Alticola strelzowi	7.7	10.2	5.6	3.6	6	7.1	5.7	5.4	7.3
Alticola sp.	15.9	17.5	8.3	7	10.3	13.8	12.1	13.5	19.2
Lagurus lagurus	5.3	1.1	0.2	0.1	0.3	1.2	0.3	0.5	-
Lagurus transiens	0.1	0.1	0.1	-	0.6	0.4	0.4	-	0.1
Lagurus sp.	6.5	1.3	0.6	0.1	0.7	2.7	0.8	1	0.3
Lemmus sp.	-	-	0.1	0.3	0.7	0.1	-	-	0.6
Stenocranius gregalis	5.1	6.4	8.4	7.1	7	6.3	5.9	5.9	3.9
Microtus oeconomus	0.7	0.7	2.6	1.9	2.7	1.3	0.9	1.1	1
Microtus hyperboreus	4.4	4.7	6.4	5.9	3.6	2.7	2.1	2.7	1.3
Microtus agrestis	-	-	0.3	0.8	1.3	0.3	-	-	0.2
Microtus arvalis	0.5	0.3	0.8	0.3	0.6	0.2	0.1	-	0.3
Microtus sp.	23.3	16.2	16.6	21.5	16.7	19.1	19.1	21.5	19.9
Microtinae gen.	13	12.9	18.3	23.7	11.4	13.8	9.7	14.5	5.9
Arvicola cf. sapidus	0.2	0.2	0.1	0.1	0.1	0.3	0.2	-	0.1
Myospalax myospalax	4.5	8	6.9	7.5	6.2	3.4	6.4	4.3	2
Ochotona hyperborea	0.2	0.1	-	0.1	0.2	-	0.2	-	1.6
Ochotona pusilla	-	-	0.1	-	-	-	0.1	-	-
Ochotona sp.	1.6	2.4	2.5	2.3	2.6	1.6	1.3	3.7	15.6
Lepus	0.2	0.8	0.2	0.1	0.4	0.1	0.1	0.5	0.1
Mustela	0.4	0.1	0.4	0.5	0.3	0.3	0.2	0.6	0.4
Martes	0.4	0.1	-	0.1	-	-	0.2	-	0.2
Reptilia	0.7	0.1	0.1	-	0.2	0.4	0.3	0.6	-
Amphibia	0.3	0.6	1.8	1.9	7.2	10.9	16.8	9.4	2.4
Total %	100	100	100	100	100	100	100	100	100
No. of specimens	2215	1593	1170	1508	1006	2522	4817	629	1209
Reference
Jacobs, Z. et al. Timing of archaic hominin occupation of Denisova Cave in southern Siberia. Nature 565, 594–599 (2019).
