# Supplementary material for: Pleistocene chronology and history of hominins and fauna at Denisova Cave
Source: Nat Commun. 2025 May 21;16:4738. doi: 10.1038/s41467-025-60140-6 (PMC12095498; doi:10.1038/s41467-025-60140-6)
Supplement: Supplementary file 9 — Supplementary Data 7 [file 41467_2025_60140_MOESM9_ESM.xlsx]

## Sheet: Sheet1
Supplementary Data 7 | Number of individual quartz grains measured, rejected and accepted for De determination for each sample from South Chamber, together with the reasons for rejection. The LnTn method was used for the six samples shown in italics (additional details in Supplementary Data 10); rejection criteria 6 and 7 do not apply to this method.
Sample	No. of grains measured	Rejection criteria (see footnotes)							Sum of grains rejected	No. of grains accepted	No. of zero dose grains
		1	2	3	4	5	6	7
DCS12-1*	3000	2837	30	26	1	58	2	9	2963	37	5
DCS12-3	2200	2055	72	17	1	13	4	2	2164	36	0
DCS16-1	4000	3782	36	37	4	43	10	13	3925	75	18
DCS16-2	2900	2742	25	33	4	30	8	7	2849	51	3
DCS16-3	3000	2807	26	53	2	23	7	8	2926	74	3
DCS17-4	1500	1428	9	12	0	21	0	1	1471	29	6
DCS17-6	3000	2896	13	18	1	27	2	5	2962	38	2
DCS18-1	1400	995	92	22	0	31	3	6	1149	251	1
DCS18-2	3000	2787	32	44	6	45	2	12	2928	72	4
DCS18-3	3000	2836	21	29	3	20	5	6	2920	80	12
DCS18-4	3000	2620	57	60	3	40	5	38	2823	177	11
DCS18-5*	2000	1846	16	29	3	14			1908	92	0
DCS18-6*	3000	2828	17	36	1	69	5	11	2967	33	8
DCS18-7	2000	1238	210	71	3	29	2	0	1553	447	3
DCS18-8	2000	1467	154	80	3	68	0	0	1772	228	9
DCS18-9	2500	2337	27	20	1	24	4	17	2430	70	10
DCS18-10	2000	1885	12	20	3	13	6	9	1948	52	10
DCS18-11	3000	2712	24	47	3	31	0	5	2822	178	11
DCS18-12	3000	2777	44	50	2	60	5	10	2948	52	11
DCS18-13	3000	2748	56	46	4	68	6	6	2934	66	4
DCS18-14	3000	2749	39	56	3	31	4	12	2894	106	12
DCS19-1a	2000	1827	25	51	4	22	7	13	1949	51	3
DCS19-1b	5000	4496	70	60	6	104	15	69	4820	180	14
DCS19-1c	3700	3239	69	49	7	66	28	53	3511	189	5
DCS19-2	2600	2439	19	33	2	32	0	13	2538	62	0
DCS19-3*	4900	4564	44	67	7	132	2	14	4830	70	2
DCS19-4	2600	2452	16	29	1	24	6	21	2549	51	11
DCS19-5	5500	5117	61	77	4	64	8	28	5359	141	5
DCS19-6*	3000	2771	31	37	3	116			2958	42	0
DCS19-7*	2700	2501	25	49	4	66			2645	55	0
DCS19-8*	5000	4603	71	70	3	180			4927	73	0
DCS19-9*	5000	4616	56	66	5	158			4901	99	0
DCS19-10*	3000	2806	24	49	1	35	6	19	2940	60	3
DCS19-11*	3000	2757	38	41	2	100			2938	62	0
DCS19-12*	3000	2824	25	29	3	32	0	19	2932	68	4
Footnotes
1 Initial Tn signal <3σ above corresponding background count or relative standard error on Tn >25%.
2 Recycling ratio inconsistent with unity at 2σ.
3 OSL IR depletion ratio more than 2σ below unity.
4 Recuperation ratio >5%.
5 Figure-of-merit (FOM) value for Lx/Tx ratio >30% (or >10% for samples marked *) and reduced chi-square (RCS) value <5.
6 De value obtained by extrapolation of dose-response curve beyond the largest regenerative dose.
7 Ln/Tn ratio statistically consistent with	or higher than	the saturation limit of the dose-response curve.
