# Supplementary material for: Pleistocene chronology and history of hominins and fauna at Denisova Cave
Source: Nat Commun. 2025 May 21;16:4738. doi: 10.1038/s41467-025-60140-6 (PMC12095498; doi:10.1038/s41467-025-60140-6)
Supplement: Supplementary file 10 — Supplementary Data 8 [file 41467_2025_60140_MOESM10_ESM.xlsx]

## Sheet: Sheet1
Supplementary Data 8 | Number of individual K-feldspar grains measured using an abbreviated pIRIR procedure that included measurements of only the natural signal, a single regenerative-dose signal and their corresponding test-dose signals. The number of grains rejected and accepted for De determination, and the reasons for rejection, are also listed. Samples were measured using grains of either 1…
Sample	Group	Method of De estimation	No. of grains measured	Rejection criteria (see footnotes)			Sum of grains rejected	No. of grains accepted	Tn threshold (cts/0.2 s)	No. of grains accepted after Tn threshold
				1	2	3
DCS12-1_2	A	SGC	800	685	0	0	685	115	0	115
DCS12-1	A	SGC	700	662	0	0	662	38	0	38
DCS12-2*	A	SGC	1000	673	0	2	675	325	0	325
DCS12-3	A	SGC	800	501	0	1	502	298	0	298
DCS12-4	A	SGC	800	577	0	0	577	223	0	223
DCS12-5	B	LnTn	800	519	0	2	521	279	400	89
DCS16-1	A	SGC	4000	3874	0	1	3875	125	0	125
DCS16-2*	A	SGC	4000	3717	0	1	3718	282	150	84
DCS16-3*	A	SGC	3800	3629	0	4	3633	167	180	42
DCS16-4*	A	SGC	2800	2590	0	1	2591	209	0	209
DCS16-5*	A	SGC	1000	850	0	0	850	150	0	150
DCS16-6*	B	LnTn	1000	920	0	0	920	80	0	80
DCS17-1*	A	SGC	500	297	0	0	297	203	200	126
DCS17-2*	A	SGC	2000	1822	0	2	1824	176	0	176
DCS17-3*	A	SGC	2000	1856	0	7	1863	137	0	137
DCS17-3	A	SGC	1000	628	0	0	628	373	0	373
DCS17-4*	A	SGC	1000	864	0	4	868	132	0	132
DCS17-5*	A	SGC	2000	1818	0	8	1826	174	0	174
DCS17-6*	A	SGC	2000	1838	0	4	1842	158	0	158
DCS17-6	A	SGC	1000	862	0	0	862	138	0	138
DCS17-7*	A	SGC	4000	3913	0	20	3933	67	0	67
DCS17-8*	A	SGC	3500	3408	0	19	3427	73	0	73
DCS17-9*	A	SGC	200	112	0	1	113	87	0	87
DCS17-10*	A	SGC	300	234	0	0	234	66	0	66
DCS17-11*	A	SGC	3000	2901	0	6	2907	93	0	93
DCS17-12*	A	SGC	3800	3676	0	14	3690	110	0	110
DCS17-13*	B	LnTn	3000	2806	0	5	2811	189	500	52
DCS17-14*	B	LnTn	2000	1722	0	1	1723	277	0	277
DCS17-15*	B	LnTn	3000	2851	0	4	2855	145	0	145
DCS18-1	A	SGC	1200	1135	0	1	1136	64	0	64
DCS18-2	A	SGC	600	416	0	0	416	184	0	184
DCS18-3	A	SGC	600	413	0	0	413	187	0	187
DCS18-4	A	SGC	600	513	0	0	513	87	0	87
DCS18-5	A	SGC	600	482	0	0	482	118	0	118
DCS18-6	A	SGC	600	436	0	2	438	162	0	162
DCS18-7	A	SGC	600	564	2	5	571	29	0	29
DCS18-8	A	SGC	700	625	0	3	628	72	0	72
DCS18-9	A	SGC	600	537	0	0	537	63	0	63
DCS18-10	A	SGC	600	527	0	0	527	73	0	73
DCS18-11	A	SGC	1200	1100	0	0	1100	100	0	100
DCS18-12	A	SGC	600	388	0	0	388	212	0	212
DCS18-13	A	SGC	500	399	0	0	399	101	0	101
DCS18-14	A	SGC	600	392	0	0	392	208	0	208
DCS19-1a*	B	LnTn	900	536	0	1	537	363	0	363
DCS19-1b*	B	LnTn	1000	866	0	1	867	133	0	133
DCS19-1c*	B	LnTn	1700	1474	0	0	1474	226	0	226
DCS19-2*	A	SGC	900	677	0	0	677	223	0	223
DCS19-3*	A	SGC	4100	4014	0	0	4014	86	0	86
DCS19-4*	A	SGC	1300	1061	0	5	1066	234	0	234
DCS19-5*	A	SGC	2800	2628	0	3	2631	169	0	169
DCS19-6*	B	LnTn	4300	4032	0	2	4034	266	0	266
DCS19-7*	B	LnTn	3100	2981	0	0	2981	119	150	33
DCS19-8	B	LnTn	1000	587	0	2	589	411	280	167
DCS19-9	B	LnTn	3400	3299	0	2	3301	99	0	99
DCS19-10*	B	LnTn	1900	1848	0	1	1849	51	0	51
DCS19-10	B	LnTn	1300	1019	0	1	1020	280	0	280
DCS19-11	B	LnTn	900	714	0	0	714	186	300	219
DCS19-12	B	LnTn	1400	1172	0	9	1181	219	0	197
DCS19-13	B	LnTn	1100	903	0	0	903	197	0	66
DCS19-14*	B	LnTn	1000	934	0	0	934	66	0	115
1	Initial Tn signal <3σ above corresponding background count, relative standard error on Tn >25% or relative standard error on De >50%.
2	Recuperation ratio >5%.
3	Figure-of-merit (FOM) value for Lx/Tx ratio >30% and reduced chi-square (RCS) value <5.
