# Supplementary material for: Pleistocene chronology and history of hominins and fauna at Denisova Cave
Source: Nat Commun. 2025 May 21;16:4738. doi: 10.1038/s41467-025-60140-6 (PMC12095498; doi:10.1038/s41467-025-60140-6)
Supplement: Supplementary file 11 — Supplementary Data 9 [file 41467_2025_60140_MOESM11_ESM.xlsx]

## Sheet: Sheet1
Supplementary Data 9 | Dose rate data, equivalent dose (De) and overdispersion (OD) values, and optical ages for quartz (Q) and K-feldspar (KF) samples from Profiles A–D in South Chamber. For each sample, the measured moisture content is shown in brackets after the value (± 1σ uncertainty) used for dose rate and age determination. Total dose rates include a cosmic-ray contribution 0.030 ± 0.005 G…
Sample	Layer	Mineral	Grain size (µm)	Moisture content (%)	External dose rate (Gy/ka)		Internal dose rate (Gy/ka)	Total dose rate (Gy/ka)	No. of grains	De (Gy)	OD (%)	Age model	Optical age (ka)
					Beta	Gamma
Profile A
DCS12-1_2	dMP	KF	180–212	25 (39)	1.24 ± 0.07	0.54 ± 0.03	0.84 ± 0.07	2.65 ± 0.10	115	55.6 ± 8.0	26	FMM-1 (11%)	21.0 ± 3.1 (3.0)
										145.1 ± 6.1		FMM-2 (84%)	54.7 ± 3.3 (2.5)
										449.2 ± 87.4		FMM-3 (4%)	169.5 ± 33.8 (33.1)
DCS12-1	dMP	Q	180–212	25 (39)	1.20 ± 0.07	0.54 ± 0.03	0.03 ± 0.01	1.80 ± 0.08	32	90.9 ± 6.3	26 ± 6	nMAD	50.5 ± 4.2 (3.7)
		KF					0.84 ± 0.07	2.61 ± 0.1	38	146.1 ± 11.4	40 ± 6	CAM	55.1 ± 4.9 (4.5)
DCS16-2	dMP	Q	180–212	25 (34)	1.21 ± 0.07	0.52 ± 0.03	0.03 ± 0.01	1.79 ± 0.08	48	98.8 ± 6.1	22 ± 6	nMAD	55.2 ± 4.3 (3.6)
		KF	150–180		1.22 ± 0.07	0.52 ± 0.03	0.71 ± 0.06	2.48 ± 0.10	84	133.8 ± 5.3	32 ± 3	nMAD	53.9 ± 3.2 (2.4)
DCS16-1	dMP	Q	180–212	25 (22)	0.81 ± 0.05	0.32 ± 0.02	0.03 ± 0.01	1.19 ± 0.05	57	26.1 ± 3.7	34	FMM-1 (51%)	21.9 ± 3.3 (3.1)
										61.6 ± 8.3		FMM-2 (49%)	51.7 ± 7.4 (7.1)
		KF	150–180		0.82 ± 0.05		0.71 ± 0.06	1.88 ± 0.08	125	31.1 ± 11.5	34	FMM-1 (7%)	16.5 ± 6.2 (6.1)
										89.9 ± 8.1		FMM-2 (78%)	47.8 ± 4.8 (4.4)
										259.8 ± 43.5		FMM-3 (15%)	138.2 ± 24.0 (23.3)
DCS12-2	dMP	KF	150–180	25 (36)	1.19 ± 0.07	0.38 ± 0.02	0.71 ± 0.06	2.31 ± 0.09	325	108.6 ± 5.0	27	FMM-1 (67%)	47.0 ± 3.0 (2.4)
										199.6 ± 17.9		FMM-2 (30%)	86.4 ± 8.7 (8.0)
										644.0 ± 125.1		FMM-3 (3%)	278.7 ± 55.5 (54.4)
DCS16-3	dMP	Q	180–212	25 (26)	1.03 ± 0.06	0.46 ± 0.03	0.03 ± 0.01	1.55 ± 0.06	71	91.4 ± 5.8	37 ± 5	nMAD CAM	59.0 ± 4.6 (4.0)
		KF	150–180		1.04 ± 0.06		0.71 ± 0.06	2.24 ± 0.09	42	126.4 ± 10.2	48 ± 6	nMAD	56.4 ± 5.2 (4.7)
DCS12-3	dMP	Q	180–212	25 (22)	0.97 ± 0.05	0.36 ± 0.02	0.03 ± 0.01	1.39 ± 0.06	50	79.0 ± 5.1	23 ± 7	nMAD	56.8 ± 4.6 (3.9)
		KF					0.84 ± 0.07	2.07 ± 0.08	298	111.4 ± 2.2	26 ± 2	nMAD	53.8 ± 2.6 (2.0)
DCS17-7	dMP	KF	150–180	25 (25)	0.96 ± 0.05	0.47 ± 0.03	0.71 ± 0.06	2.18 ± 0.08	67	92.4 ± 6.0	29	FMM-1 (70%)	42.4 ± 3.3 (2.9)
										312.3 ± 32.2		FMM-2 (30%)	143.4 ± 16.0 (15.1)
DCS17-8	dMP	KF	150–180	25 (25)	1.09 ± 0.06	0.66 ± 0.04	0.71 ± 0.06	2.49 ± 0.09	73	102.2 ± 14.4	29	FMM-1 (30%)	41.0 ± 6.0 (5.8)
										234.5 ± 22.3		FMM-2 (70%)	94.1 ± 9.8 (9.1)
DCS17-9	dMP	KF	150–180	25 (20)	1.13 ± 0.06	0.52 ± 0.03	0.71 ± 0.06	2.40 ± 0.09	87	163.4 ± 22.3	29	FMM-1 (30%)	68.2 ± 9.7 (9.4)
										328.5 ± 30.0		FMM-2 (70%)	137.1 ± 13.8 (12.8)
DCS17-10	dMP	KF	150–180	25 (25)	0.94 ± 0.05	0.38 ± 0.02	0.71 ± 0.06	2.07 ± 0.08	66	117.2 ± 10.6	25	FMM-1 (50%)	56.7 ± 5.7 (5.2)
										230.3 ± 20.7		FMM-2 (50%)	111.5 ± 11.2 (10.2)
DCS17-12	dMP	KF	150–180	25 (25)	0.90 ± 0.05	0.42 ± 0.02	0.71 ± 0.06	2.06 ± 0.08	110	108.5 ± 5.8	29	FMM-1 (85%)	52.6 ± 3.7 (3.0)
										330.5 ± 50.1		FMM-2 (15%)	160.2 ± 25.3 (24.5)
DCS17-11	dMP	KF	150–180	30 (29)	1.09 ± 0.07	0.55 ± 0.03	0.71 ± 0.06	2.39 ± 0.10	93	183.2 ± 12.0	29	FMM-1 (70%)	76.9 ± 6.1 (5.3)
										426.9 ± 51.7		FMM-2 (30%)	179.1 ± 23.1 (22.0)
DCS17-15	dMP	KF	150–180	25 (28)	1.03 ± 0.06	0.57 ± 0.03	0.71 ± 0.06	2.34 ± 0.09	145	157.7 ± 39.8	29	FMM-1 (50%)	67.5 ± 17.3 (17.1)
										375.1 ± 112.8		FMM-2 (50%)	160.6 ± 48.8 (48.4)
DCS17-13	dMP	KF	150–180	25 (23)	1.09 ± 0.06	0.69 ± 0.04	0.71 ± 0.06	2.53 ± 0.09	52	347.7 ± 18.9	16 ± 2	nMAD	137.7 ± 9.4 (7.9)
DCS16-4	dMP	KF	150–180	30 (29)	1.08 ± 0.07	0.40 ± 0.02	0.71 ± 0.06	2.22 ± 0.09	209	52.4 ± 10.3	27	FMM-1 (3%)	23.6 ± 4.8 (4.7)
										150.5 ± 6.6		FMM-2 (71%)	67.7 ± 4.3 (3.3)
										376.1 ± 26.2		FMM-3 (26%)	169.1 ± 14.1 (12.3)
DCS12-4	dMP	KF	180–212	30 (28)	0.97 ± 0.06	0.43 ± 0.03	0.84 ± 0.07	2.27 ± 0.09	223	152.5 ± 8.3	33	FMM-1 (59%)	67.2 ± 4.8 (3.9)
										353.8 ± 25.1		FMM-2 (41%)	155.9 ± 13.2 (11.5)
DCS16-5	dMP	KF	150–180	30 (30)	0.94 ± 0.06	0.43 ± 0.03	0.71 ± 0.06	2.11 ± 0.09	150	131.0 ± 6.7	29	FMM-1 (70%)	62.0 ± 4.2 (3.4)
										365.2 ± 32.0		FMM-2 (30%)	172.8 ± 17.1 (15.5)
DCS12-5	dMP	KF	180–212	25 (21)	1.04 ± 0.06	0.47 ± 0.03	0.84 ± 0.07	2.38 ± 0.09	89	298.4 ± 14.5	21 ± 2	nMAD	125.4 ± 8.2 (6.6)
DCS17-14	19	KF	150–180	25 (25)	1.41 ± 0.08	0.81 ± 0.05	0.71 ± 0.06	2.97 ± 0.11	277	244.1 ± 33.1	25	FMM-1 (5%)	82.2 ± 11.7 (11.2)
										843.1 ± 91.4		FMM-2 (95%)	284.0 ± 33.0 (31.2)
DCS17-16	19	KF	150–180	25 (26)	1.34 ± 0.07	0.85 ± 0.05	0.71 ± 0.06	2.93 ± 0.11		1081.0 ± 62.8	3 ± 2	MAR (275)	368.0 ± 26.3 (22.4)
DCS17-17	19	KF	150–180	25 (24)	1.48 ± 0.08	0.96 ± 0.05	0.71 ± 0.06	3.18 ± 0.12		1208.1 ± 92.7	7 ± 2	MAR (275)	380.4 ± 33.2 (30.0)
DCS17-18	19	KF	150–180	25 (24)	1.40 ± 0.08	0.95 ± 0.05	0.71 ± 0.06	3.10 ± 0.11		1282.0 ± 106.4	7 ± 2	MAR (275)	413.9 ± 38.4 (35.3)
DCS16-6	19	KF	150–180	25 (30)	1.47 ± 0.09	0.47 ± 0.03	0.71 ± 0.06	2.68 ± 0.11		987.6 ± 67.8	6 ± 2	MAR (275)	368.9 ± 30.6 (26.5)
									80	1038.5 ± 92.9	11 ± 2	nMAD	387.9 ± 39.1 (35.6)
Profile B
DCS17-1	pdd-9	KF	150–180	30 (36)	1.87 ± 0.11	0.81 ± 0.05	0.71 ± 0.06	3.43 ± 0.14	126	119.0 ± 3.5	27 ± 2	nMAD	34.7 ± 1.9 (1.2)
DCS17-4	11	Q	180–212	15 (16)	1.24 ± 0.05	0.31 ± 0.01	0.03 ± 0.01	1.61 ± 0.06	23	33.5 ± 3.2	24	FMM-1 (74%)	20.8 ± 2.2 (2.1)
										111.5 ± 14.2		FMM-2 (26%)	69.3 ± 9.3 (8.9)
		KF	150–180		1.24 ± 0.05		0.71 ± 0.06	2.30 ± 0.08	132	53.5 ± 3.6	29	FMM-1 (70%)	23.3 ± 1.8 (1.6)
										129.9 ± 14.6		FMM-2 (30%)	56.5 ± 6.8 (6.4)
DCS17-6	11	Q	180–212	15 (20)	1.21 ± 0.05	0.49 ± 0.02	0.03 ± 0.01	1.76 ± 0.06	36	36.4 ± 4.1	26	FMM-1 (42%)	20.6 ± 2.5 (2.4)
										92.2 ± 9.2		FMM-2 (58%)	52.2 ± 5.6 (5.3)
		KF	180–212		1.21 ± 0.05		0.84 ± 0.07	2.57 ± 0.09	138	58.1 ± 4.8	29	FMM-1 (40%)	22.6 ± 2.1 (1.9)
										130.0 ± 11.4		FMM-2 (54%)	50.6 ± 4.9 (4.5)
										381.2 ± 95.3		FMM-3 (7%)	148.3 ± 37.5 (37.2)
		KF	150–180		1.22 ± 0.05		0.71 ± 0.06	2.46 ± 0.08	158	51.3 ± 8.9	29	FMM-1 (29%)	20.9 ± 3.7 (3.6)
										99.3 ± 15.9		FMM-2 (63%)	40.4 ± 6.7 (6.5)
										216.5 ± 51.3		FMM-3 (8%)	88.1 ± 21.2 (20.9)
DCS17-2	pdd-12	KF	150–180	25 (34)	0.96 ± 0.05	0.53 ± 0.03	0.71 ± 0.06	2.24 ± 0.09	176	111.3 ± 6.0	29	FMM-1 (73%)	49.7 ± 3.5 (2.9)
										252.5 ± 27.3		FMM-2 (27%)	112.9 ± 13.1 (12.4)
DCS17-3	pdd-12	KF	180–212	25 (18)	0.90 ± 0.05	0.36 ± 0.02	0.84 ± 0.07	2.13 ± 0.09	372	59.1 ± 3.8	28	FMM-1 (26%)	27.8 ± 2.2 (1.9)
										110.9 ± 4.5		FMM-2 (68%)	52.1 ± 3.1 (2.4)
										334.8 ± 32.5		FMM-3 (7%)	157.3 ± 16.8 (15.6)
			150–180		0.91 ± 0.05		0.71 ± 0.06	2.01 ± 0.08	137	60.6 ± 5.4	29	FMM-1 (42%)	30.1 ± 3.0 (2.8)
										139.1 ± 11.5		FMM-2 (56%)	69.2 ± 6.5 (5.9)
										708.0 ± 352.0		FMM-3 (2%)	352.1 ± 175.7 (175.2)
DCS17-5	pdd-12	KF	150–180	25 (24)	0.86 ± 0.05	0.50 ± 0.03	0.71 ± 0.06	2.10 ± 0.08	174	104.7 ± 4.7	29	FMM-1 (87%)	49.9 ± 3.1 (2.4)
										236.6 ± 34.3		FMM-2 (13%)	112.8 ± 17.1 (16.5)
Profile C
DCS18-7	5	Q	180–212	35 (35)	0.86 ± 0.06	0.42 ± 0.04	0.03 ± 0.01	1.34 ± 0.07	444	7.1 ± 0.1	22 ± 2	nMAD	5.3 ± 0.3 (0.2)
		KF					0.84 ± 0.07	2.15 ± 0.10	29	11.3 ± 0.8	27 ± 6	CAM	5.3 ± 0.5 (0.4)
DCS18-1	7	Q	180–212	35 (34)	0.61 ± 0.04	0.28 ± 0.02	0.03 ± 0.01	0.96 ± 0.05	250	9.0 ± 0.3	35 ± 2	nMAD	9.4 ± 0.6 (0.4)
		KF					0.84 ± 0.07	1.76 ± 0.08	64	19.2 ± 3.3	30	MAM	10.9 ± 1.9 (1.9)
DCS18-8	8	Q	180–212	45 (42)	0.62 ± 0.05	0.71 ± 0.05	0.03 ± 0.01	1.39 ± 0.07	219	6.8 ± 0.1	17 ± 2	nMAD	4.9 ± 0.3 (0.2)
		KF					0.84 ± 0.07	2.19 ± 0.10	72	9.2 ± 0.7	29	FMM-1 (54%)	4.2 ± 0.4 (0.3)
										37.9 ± 2.9		FMM-2 (46%)	17.3 ± 1.6 (1.4)
DCS18-4	pdd-9	Q	180–212	30 (31)	2.09 ± 0.13	0.99 ± 0.06	0.03 ± 0.01	3.15 ± 0.14	166	63.2 ± 5.4	27	FMM-1 (80%)	20.1 ± 2.0 (1.8)
										110.2 ± 17.8		FMM-2 (20%)	34.5 ± 5.8 (5.6)
		KF					0.84 ± 0.07	3.96 ± 0.16	87	59.4 ± 9.5	29	FMM-1 (24%)	15.0 ± 2.5 (2.4)
										134.3 ± 10.8		FMM-2 (67%)	33.9 ± 3.1 (2.8)
										544.1 ± 96.8		FMM-3 (9%)	137.5 ± 25.2 (24.6)
DCS18-5	pdd-9	Q	180–212	30 (28)	2.42 ± 0.15	0.98 ± 0.06	0.03 ± 0.01	3.46 ± 0.16	92	22.4 ± 1.1	15	FMM-1 (48%)	6.5 ± 0.5 (0.4)
										107.2 ± 8.5		FMM-2 (44%)	31.0 ± 2.9 (2.6)
		KF					0.84 ± 0.07	4.26 ± 0.17	118	127.8 ± 4.7	30 ± 3	nMAD	30.0 ± 1.7 (1.3)
DCS18-11	pdd-9	Q	180–212	30 (25)	2.30 ± 0.14	0.67 ± 0.04	0.03 ± 0.01	3.03 ± 0.15	167	22.5 ± 0.7	24 ± 3	nMAD	7.4 ± 0.4 (0.3)
		KF					0.84 ± 0.07	3.84 ± 0.16	100	37.9 ± 2.2	24	FMM-1 (52%)	9.9 ± 0.7 (0.6)
										94.6 ± 6.0		FMM-2 (44%)	24.6 ± 1.9 (1.6)
										333.9 ± 79.1		FMM-3 (4%)	87.0 ± 21.0 (20.7)
DCS18-6	pdd-9	Q	180–212	30 (35)	2.00 ± 0.12	0.99 ± 0.06	0.03 ± 0.01	3.05 ± 0.14	25	121.7 ± 10.0	21 ± 8	nMAD CAM	39.9 ± 3.8 (3.4)
		KF					0.84 ± 0.07	3.86 ± 0.15	162	141.7 ± 3.9	26 ± 2	nMAD	36.7 ± 1.9 (1.2)
DCS18-3	11	Q	180–212	15 (12)	1.03 ± 0.05	0.56 ± 0.03	0.03 ± 0.01	1.65 ± 0.05	68	2.5 ± 0.6	34	FMM-1 (6%)	1.5 ± 0.4 (0.4)
										38.2 ± 3.6		FMM-2 (74%)	23.2 ± 2.4 (2.2)
										91.7 ± 15.9		FMM-3 (21%)	55.6 ± 9.9 (9.7)
		KF					0.84 ± 0.07	2.46 ± 0.09	187	59.5 ± 3.0	29	FMM-1 (53%)	24.2 ± 1.6 (1.3)
										139.5 ± 9.8		FMM-2 (41%)	56.8 ± 4.6 (4.1)
										457.1 ± 71.6		FMM-3 (6%)	186.0 ± 30.1 (29.3)
DCS18-2	11	Q	180–212	15 (13)	1.09 ± 0.05	0.45 ± 0.02	0.03 ± 0.01	1.60 ± 0.05	68	40.8 ± 2.7	22	FMM-1 (69%)	25.5 ± 1.9 (1.7)
										126.2 ± 10.3		FMM-2 (31%)	78.9 ± 7.1 (6.6)
		KF					0.84 ± 0.07	2.41 ± 0.09	184	54.9 ± 5.0	29	FMM-1 (32%)	22.8 ± 2.3 (2.1)
										117.5 ± 7.5		FMM-2 (59%)	48.8 ± 3.7 (3.2)
										475.2 ± 59.1		FMM-3 (9%)	197.4 ± 25.8 (24.8)
DCS18-13	11	Q	180–212	15 (16)	1.20 ± 0.05	0.55 ± 0.03	0.03 ± 0.01	1.82 ± 0.06	62	12.9 ± 5.2	24	FMM-1 (3%)	7.1 ± 2.9 (2.9)
										38.5 ± 4.6		FMM-2 (63%)	21.2 ± 2.7 (2.6)
										74.8 ± 10.9		FMM-3 (34%)	41.2 ± 6.2 (6.1)
		KF					0.84 ± 0.07	2.62 ± 0.09	101	57.1 ± 6.3	29	FMM-1 (52%)	21.8 ± 2.5 (2.4)
										115.5 ± 19.1		FMM-2 (52%)	44.0 ± 7.5 (7.3)
										463.4 ± 115.2		FMM-3 (6%)	176.6 ± 44.4 (44.0)
DCS18-14	11	Q	180–212	15 (13)	1.09 ± 0.05	0.43 ± 0.02	0.03 ± 0.01	1.59 ± 0.05	94	43.6 ± 5.8	30	MAM	27.4 ± 3.8 (3.7)
		KF					0.84 ± 0.07	2.39 ± 0.09	208	55.8 ± 3.1	29	FMM-1 (42%)	23.3 ± 1.6 (1.3)
										127.4 ± 7.1		FMM-2 (52%)	53.2 ± 3.7 (3.1)
										361.7 ± 50.7		FMM-3 (6%)	151.1 ± 22.1 (21.4)
DCS18-9	12	Q	180–212	25 (40)	1.92 ± 0.11	0.75 ± 0.05	0.03 ± 0.01	2.74 ± 0.12	60	100.8 ± 5.6	26 ± 5	nMAD	36.9 ± 2.7 (2.2)
		KF					0.84 ± 0.07	3.54 ± 0.13	63	139.0 ± 8.4	25	FMM-1 (75%)	39.2 ± 2.9 (2.5)
										289.5 ± 37.0		FMM-2 (25%)	81.7 ± 11.0 (10.6)
DCS18-10	12	Q	180–212	25 (17)	0.89 ± 0.05	0.46 ± 0.02	0.03 ± 0.01	1.41 ± 0.06	42	100.8 ± 5.2	10 ± 8	nMAD	71.4 ± 4.9 (4.0)
		KF					0.84 ± 0.07	2.22 ± 0.09	73	146.5 ± 5.3	20 ± 3	nMAD	66.1 ± 3.8 (2.7)
DCS18-12	12	Q	180–212	25 (15)	0.97 ± 0.05	0.39 ± 0.02	0.03 ± 0.01	1.42 ± 0.06	41	81.0 ± 5.2	27 ± 6	nMAD	56.9 ± 4.5 (3.9)
		KF					0.84 ± 0.07	2.23 ± 0.09	212	123.9 ± 2.9	28 ± 2	nMAD	55.5 ± 2.8 (1.7)
Profile D
DCS19-2	12	Q	180–212	25 (29)	0.81 ± 0.05	0.31 ± 0.02	0.03 ± 0.01	1.11 ± 0.05	62	67.7 ± 9.0	34	FMM-1 (77%)	61.2 ± 8.6 (8.3)
										166.0 ± 40.1		FMM-2 (23%)	150.1 ± 37.0 (36.5)
		KF	150–180		0.82 ± 0.05		0.71 ± 0.06	1.80 ± 0.07	223	108.6 ± 7.3	29	FMM-1 (70%)	60.5 ± 4.9 (4.3)
										193.7 ± 23.0		FMM-2 (27%)	107.9 ± 13.7 (13.0)
										692.9 ± 155.0		FMM-3 (2%)	386.0 ± 88.2 (86.8)
DCS19-3	12	Q	180–212	25 (26)	0.78 ± 0.05	0.31 ± 0.02	0.03 ± 0.01	1.15 ± 0.05	68	79.6 ± 3.0	12 ± 5	nMAD	69.0 ± 4.2 (3.2)
		KF	150–180		0.79 ± 0.05		0.71 ± 0.06	1.84 ± 0.08	86	114.9 ± 4.3	23 ± 3	nMAD	62.4 ± 3.7 (2.7)
DCS19-1a	13	Q	180–212	30 (29)	0.98 ± 0.06	0.57 ± 0.04	0.03 ± 0.01	1.58 ± 0.07	48	109.7 ± 8.3	38 ± 6	nMAD	69.3 ± 6.2 (5.5)
		KF	150–180		1.00 ± 0.06		0.71 ± 0.06	2.29 ± 0.09	363	142.1 ± 7.2	29	FMM-1 (88%)	62.2 ± 4.2 (3.4)
										540.5 ± 158.8		FMM-2 (12%)	236.4 ± 70.3 (69.6)
DCS19-1b	13	Q	180–212	30 (29)	0.98 ± 0.06	0.57 ± 0.04	0.03 ± 0.01	1.59 ± 0.07	166	99.5 ± 4.4	39 ± 4	nMAD	62.5 ± 4.1 (3.1)
		KF	150–180		1.00 ± 0.06		0.71 ± 0.06	2.30 ± 0.09	133	140.5 ± 7.0	22	FMM-1 (79%)	61.2 ± 4.1 (3.3)
										783.5 ± 173.7		FMM-2 (21%)	341.3 ± 77.2 (76.0)
DCS19-1c	13	Q	180–212	30 (29)	0.98 ± 0.06	0.57 ± 0.04	0.03 ± 0.01	1.60 ± 0.07	184	128.0 ± 5.3	38 ± 4	nMAD	79.9 ± 5.1 (3.8)
		KF	150–180		1.00 ± 0.06		0.71 ± 0.06	2.31 ± 0.09	226	187.4 ± 32.3	29	FMM-1 (45%)	81.3 ± 14.4 (14.1)
										442.5 ± 95.1		FMM-2 (55%)	191.9 ± 42.1 (41.4)
DCS19-12	13	Q	180–212	30 (31)	1.00 ± 0.06	0.53 ± 0.03	0.03 ± 0.01	1.59 ± 0.07	64	111.1 ± 15.3	30	MAM	69.8 ± 10.2 (9.8)
		KF					0.84 ± 0.07	2.40 ± 0.10	219	166.5 ± 13.5	29	FMM-1 (79%)	69.4 ± 6.4 (5.8)
										545.7 ± 173.2		FMM-2 (21%)	227.5 ± 72.9 (72.4)
DCS19-4	13	Q	180–212	30 (32)	0.85 ± 0.06	0.36 ± 0.02	0.03 ± 0.01	1.27 ± 0.06	40	89.8 ± 16.6	30	MAM	70.8 ± 13.5 (13.2)
		KF	150–180				0.71 ± 0.06	1.96 ± 0.08	234	147.3 ± 4.1	32 ± 2	nMAD	75.2 ± 4.1 (2.6)
DCS19-5	13	Q	180–212	30 (31)	0.76 ± 0.05	0.32 ± 0.02	0.03 ± 0.01	1.15 ± 0.05	136	102.6 ± 6.3	34	FMM-1 (94%)	89.4 ± 7.1 (6.0)
										246.9 ± 83.6		FMM-2 (6%)	215.3 ± 73.7 (73.1)
		KF	150–180		0.77 ± 0.06		0.71 ± 0.06	1.84 ± 0.08	169	143.1 ± 4.2	29 ± 2	nMAD	77.9 ± 4.3 (2.9)
DCS19-6	14	Q	180–212	35 (37)	0.82 ± 0.06	0.38 ± 0.03	0.03 ± 0.01	1.25 ± 0.06	42	130.8 ± 10.8	9 ± 5	nMAD CAM	104.4 ± 10.3 (9.1)
		KF	150–180		0.83 ± 0.07		0.71 ± 0.06	1.94 ± 0.08	266	193.9 ± 6.7	29 ± 2	nMAD	99.8 ± 5.9 (4.1)
DCS19-7	14	Q	180–212	35 (37)	0.86 ± 0.06	0.38 ± 0.03	0.03 ± 0.01	1.30 ± 0.06	55	107.2 ± 8.9	16 ± 4	nMAD	82.3 ± 8.2 (7.2)
		KF	150–180		0.87 ± 0.06		0.71 ± 0.06	1.99 ± 0.09	33	170.9 ± 15.4	29 ± 4	nMAD	85.8 ± 8.8 (8.0)
DCS19-8	15	Q	180–212	25 (25)	1.04 ± 0.06	0.49 ± 0.03	0.03 ± 0.01	1.60 ± 0.07	73	191.8 ± 11.9	13 ± 4	nMAD CAM	120.1 ± 9.3 (7.9)
		KF					0.84 ± 0.07	2.40 ± 0.09	167	336.0 ± 15.7	19 ± 1	nMAD	139.8 ± 8.9 (7.1)
DCS19-9	15	Q	180–212	25 (21)	1.04 ± 0.06	0.28 ± 0.02	0.03 ± 0.01	1.39 ± 0.06	99	186.8 ± 13.8	12 ± 3	nMAD CAM	134.6 ± 11.9 (10.5)
		KF	150–180		1.05 ± 0.06		0.71 ± 0.06	2.08 ± 0.09	99	265.7 ± 15.6	26 ± 2	nMAD	127.8 ± 9.5 (7.9)
DCS19-10	16	Q	180–212	25 (24)	0.78 ± 0.04	0.39 ± 0.02	0.03 ± 0.01	1.23 ± 0.05	57	174.2 ± 10.0	24 ± 6	nMAD	141.6 ± 10.4 (8.8)
		KF					0.84 ± 0.07	2.04 ± 0.08	280	259.5 ± 8.6	25 ± 1	nMAD	127.4 ± 7.1 (5.0)
			150–180		0.78 ± 0.05		0.71 ± 0.06	1.92 ± 0.08	51	256.6 ± 23.5	31 ± 4	nMAD	133.7 ± 13.6 (12.5)
DCS19-11	16	Q	180–212	25 (24)	0.80 ± 0.05	0.33 ± 0.02	0.03 ± 0.01	1.19 ± 0.05	62	181.1 ± 18.4	9 ± 6	nMAD	152.7 ± 17.0 (15.9)
		KF					0.84 ± 0.07	1.99 ± 0.08	58	276.7 ± 23.9	35 ± 3	CAM	138.8 ± 13.6 (12.4)
DCS19-13	17	KF	180–212	25 (26)	1.09 ± 0.06	0.60 ± 0.03	0.84 ± 0.07	2.56 ± 0.10	197	469.4 ± 20.9	21 ± 1	CAM	183.3 ± 11.3 (8.9)
DCS19-14	19	KF	180–212	30 (29)	1.43 ± 0.09	0.62 ± 0.04	0.84 ± 0.07	2.92 ± 0.12		734.3 ± 37.7	4 ± 2	MAR (275)	251.7 ± 17.2 (13.9)
									66	799.5 ± 82.7	23 ± 3	CAM	274.1 ± 30.9 (28.9)
References
Galbraith, R. F. & Roberts, R. G. Statistical aspects of equivalent dose and error calculation and display in OSL dating: An overview and some recommendations. Quat. Geochronol. 11, 1–27 (2012).
Galbraith, R. F., Roberts, R. G., Laslett, G. M., Yoshida, H. & Olley, J. M. Optical dating of single and multiple grains of quartz from Jinmium rock shelter, northern Australia: Part I, experimental design and statistical models. Archaeometry 41, 339–364 (1999).
Jacobs, Z. et al. Timing of archaic hominin occupation of Denisova Cave in southern Siberia. Nature 565, 594–599 (2019).
Li, B., Jacobs, Z. & Roberts, R. G. Validation of the LnTn method for De determination in optical dating of K-feldspar and quartz. Quat. Geochronol. 58, 101066 (2020).
Roberts, R. G., Galbraith, R. F., Yoshida, H., Laslett, G. M. & Olley, J. M. Distinguishing dose populations in sediment mixtures: A test of single-grain optical dating procedures using mixtures of laboratory-dosed quartz. Radiat. Meas. 32, 459–465 (2000).
