# Supplementary material for: Pleistocene chronology and history of hominins and fauna at Denisova Cave
Source: Nat Commun. 2025 May 21;16:4738. doi: 10.1038/s41467-025-60140-6 (PMC12095498; doi:10.1038/s41467-025-60140-6)
Supplement: Supplementary file 12 — Supplementary Data 10 [file 41467_2025_60140_MOESM12_ESM.xlsx]

## Sheet: Sheet1
Supplementary Data 10 | Summary data for quartz samples measured using the LnTn method. For each group of grains, ‘N’ is the number of grains accepted for initial De determination (see Supplementary Data 7) and ‘n’ is the number used for final De estimation using the CAM, nMAD CAM or FMM (Supplementary Figs. 13–18). OD values refer to the overdispersion in De values estimated using the CAM or nMA…
Sample	Group	N	Model	n	De	OD
DCS18-5	1	5	—
	2	18	FMM-1	10	23.0 ± 2.1	15
			FMM-2	8	98.9 ± 30.2
	3	41	FMM-1	1	—	15
			FMM-2	17	21.8 ± 1.7
			FMM-3	24	101.6 ± 10.3
	4	29	FMM-1	5	3.1 ± 0.5	18
			FMM-2	14	22.5 ± 2.2
			FMM-3	8	120.6 ± 16.8
DCS19-6	1	14	nMAD CAM	9	111.4 ± 18.7	4 ± 5
	2	22	nMAD CAM	17	143.6 ± 18.5	13 ± 4
	3	6	nMAD CAM	5	131.1 ± 18.5	10 ± 6
DCS19-7	1	7	CAM	7	Saturated	10 ± 3
	2	12	CAM	12	95.4 ± 14.6	11 ± 3
	3	17	nMAD CAM	15	111.0 ± 14.0	12 ± 3
	4	10	CAM	10	102.1 ± 24.5	34 ± 8
	5	9	FMM-4	3	127.7 ± 27.6	15
DCS19-8	1	6	CAM	6	Saturated	4 ± 5
	2	14	nMAD CAM	11	Saturated	6 ± 3
	3	23	nMAD CAM	19	163.4 ± 25.9	7 ± 3
	4	21	nMAD CAM	18	194.5 ± 13.8	7 ± 2
	5	9	nMAD CAM	8	224.7 ± 47.5	26 ± 7
DCS19-9	1	8	CAM	8	Saturated	17 ± 5
	2	18	nMAD CAM	16	Saturated	6 ± 3
	3	22	nMAD CAM	19	187.5 ± 29.0	4 ± 2
	4	14	nMAD CAM	13	178.9 ± 28.3	6 ± 3
	5	8	CAM	8	170.0 ± 24.0	4 ± 3
	6	12	nMAD CAM	11	202.8 ± 45.0	20 ± 5
	7	17	nMAD CAM	15	217.3 ± 39.2	27 ± 6
DCS19-11	1	4	CAM	4	Saturated	23 ± 10
	2	15	CAM	15	155.2 ± 31.8	0
	3	21	nMAD CAM	19	170.4 ± 28.8	8 ± 3
	4	13	nMAD CAM	8	228.7 ± 52.2	0
	5	9	nMAD CAM	7	194.1 ± 44.0	29 ± 10
