# Supplementary material for: Pleistocene chronology and history of hominins and fauna at Denisova Cave
Source: Nat Commun. 2025 May 21;16:4738. doi: 10.1038/s41467-025-60140-6 (PMC12095498; doi:10.1038/s41467-025-60140-6)
Supplement: Supplementary file 13 — Supplementary Data 11 [file 41467_2025_60140_MOESM13_ESM.xlsx]

## Sheet: Sheet1
Supplementary Data 11 | Area proportions (in %) of mineral phases within grains for samples DCS17-3 and DCS17-6 derived from QEM–EDS. Phases shown in italics are the estimated true proportions of feldspar phase. The true proportion of orthoclase/microcline is assumed to be equal to the sum of spectral fitting to the orthoclase and sanidine standards, and the true proportion of albite is assumed t…
Mineral phase	DCS17-3	DCS17-6
Feldspars	98.6	97.7
Orthoclase	75.9	75.1
Sanidine	15.7	14.7
True orthoclase/microcline	91.6	89.8
Anorthoclase	1.9	2
Albite	4.9	5.7
Labradorite	0.1	0.2
True albite	6.9	7.9
Anorthite	–	–
Quartz	0.2	0.1
Mica	0.3	1.1
Unclassified	0.9	1.1
Reference
O’Gorman, K., Brink, F., Tanner, D., Li, B. & Jacobs, Z., 2021. Calibration of a QEM-EDS system for rapid determination of potassium concentrations of feldspar grains used in optical dating. Quat. Geochronol. 61, 101123 (2021).
