# Supplementary material for: Pleistocene chronology and history of hominins and fauna at Denisova Cave
Source: Nat Commun. 2025 May 21;16:4738. doi: 10.1038/s41467-025-60140-6 (PMC12095498; doi:10.1038/s41467-025-60140-6)
Supplement: Supplementary file 14 — Supplementary Data 12 [file 41467_2025_60140_MOESM14_ESM.xlsx]

## Sheet: Sheet1
Supplementary Data 12 | Fractional contributions (mean ± standard deviation, in %) of external dose rate components and internal beta dose rates to the total dose rates for quartz and K-feldspar samples. Data are shown for quartz grains with diameters of 180–212 μm and K-feldspar grains with diameters of 180–212 and 150–180 μm.
Dose rate component	Quartz	K-feldspar	K-feldspar
	(180–212 µm)	(180–212 µm)	(150–180 µm)
No. of samples	35	28	35
External dose rate
Beta	66 ± 7	45 ± 7	46 ± 4
Gamma	29 ± 6	20 ± 3	21 ± 4
Cosmic-ray	1.9 ± 0.5	1.2 ± 0.3	1.3 ± 0.2
Internal dose rate	2.0 ± 0.5	34 ± 7	31 ± 5
