# Supplementary material for: Pleistocene chronology and history of hominins and fauna at Denisova Cave
Source: Nat Commun. 2025 May 21;16:4738. doi: 10.1038/s41467-025-60140-6 (PMC12095498; doi:10.1038/s41467-025-60140-6)
Supplement: Supplementary file 15 — Supplementary Data 13 [file 41467_2025_60140_MOESM15_ESM.xlsx]

## Sheet: Sheet1
Supplementary Data 13 | Weighted mean age estimates for samples with both OSL (quartz) and pIRIR (K-feldspar) ages included in Bayesian age models A and/or B. The age uncertainties are the total random-only errors at 1σ.
Sample	Bayesian age model	Qtz age	Qtz De model	KF age	KF De model	Qtz/KF	Weighted mean age (ka)
		(ka)		(ka)		age ratio
DCS18-7	A & B	5.3 ± 0.1	nMAD	5.3 ± 0.4	CAM	1.00 ± 0.08	5.3 ± 0.1
DCS18-1	A & B	9.4 ± 0.3	nMAD	10.9 ± 1.9	MAM	0.86 ± 0.18	9.4 ± 0.4
DCS18-3	B	23.2 ± 2.2	FMM-2	24.2 ± 1.4	FMM-1	0.96 ± 0.11	23.9 ± 1.2
DCS17-4	A & B	20.8 ± 2.0	FMM-1	23.3 ± 1.7	FMM-1	0.89 ± 0.12	22.4 ± 1.3
DCS18-5	A & B	31.0 ± 2.5	FMM-2	30.0 ± 1.2	nMAD	1.03 ± 0.09	30.2 ± 1.1
DCS18-6	A & B	39.9 ± 3.3	nMAD	36.7 ± 1.2	nMAD	1.09 ± 0.09	37.1 ± 1.1
DCS18-9	A & B	36.9 ± 2.0	nMAD	39.2 ± 2.5	FMM-1	0.94 ± 0.08	37.9 ± 1.6
DCS12-1	B	50.5 ± 3.5	nMAD	55.1 ± 4.5	CAM	0.92 ± 0.11	52.4 ± 2.8
DCS16-1	B	51.7 ± 6.9	FMM-2	47.8 ± 4.6	FMM-2	1.08 ± 0.16	49.1 ± 3.8
DCS16-2	B	55.2 ± 3.4	nMAD	53.9 ± 2.5	nMAD	1.02 ± 0.08	54.4 ± 2.0
DCS12-3	B	56.8 ± 3.7	nMAD	53.8 ± 2.0	nMAD	1.06 ± 0.08	54.5 ± 1.8
DCS16-3	B	59.0 ± 3.7	nMAD	56.4 ± 4.8	nMAD	1.05 ± 0.11	58.1 ± 2.9
DCS18-12	A & B	56.9 ± 3.6	nMAD	55.5 ± 2.1	nMAD	1.02 ± 0.07	55.9 ± 1.8
DCS19-2	A & B	61.2 ± 8.1	FMM-1	60.5 ± 4.5	FMM-1	1.01 ± 0.15	60.6 ± 3.9
DCS19-3	A & B	69.0 ± 2.6	nMAD	62.4 ± 3.0	nMAD	1.11 ± 0.06	66.2 ± 2.3
DCS18-10	A & B	71.4 ± 3.7	nMAD	66.1 ± 3.1	nMAD	1.08 ± 0.07	68.5 ± 2.4
DCS19-1a	A & B	69.3 ± 5.2	nMAD	62.2 ± 3.5	FMM-1	1.11 ± 0.09	64.6 ± 2.9
DCS19-1b	A & B	62.5 ± 2.8	nMAD	61.2 ± 3.4	FMM-1	1.02 ± 0.07	62.0 ± 2.2
DCS19-12	A & B	69.8 ± 9.6	MAM	69.4 ± 6.0	FMM-1	1.01 ± 0.16	69.5 ± 5.1
DCS19-4	A & B	70.8 ± 13.1	MAM	75.2 ± 3.0	FMM-1	0.94 ± 0.19	75.0 ± 3.0
DCS19-1c	B	79.9 ± 3.3	nMAD	81.3 ± 14.1	FMM-1	0.98 ± 0.18	79.9 ± 3.2
DCS19-5	A & B	89.4 ± 5.5	FMM-1	77.9 ± 3.4	nMAD	1.15 ± 0.08	82.2 ± 3.8
DCS19-7	A & B	82.3 ± 6.8	nMAD	85.8 ± 8.1	nMAD	0.96 ± 0.13	83.8 ± 5.2
DCS19-6	A & B	104.4 ± 8.6	nMAD	99.8 ± 4.6	nMAD	1.05 ± 0.09	100.8 ± 4.0
DCS19-8	A & B	120.1 ± 7.5	nMAD	139.8 ± 7.6	nMAD	0.86 ± 0.08	130.4 ± 6.9
DCS19-9	A & B	134.6 ± 10.0	nMAD	127.8 ± 8.3	nMAD	1.05 ± 0.10	130.7 ± 6.4
DCS19-10	A & B	141.6 ± 8.2	nMAD	128.1 ± 4.0	nMAD	1.11 ± 0.07	131.0 ±3.6
DCS19-11	A & B	152.7 ± 15.5	nMAD	138.8 ± 12.9	nMAD	1.10 ± 0.14	145.0 ± 9.9
