# Supplementary material for: Pleistocene chronology and history of hominins and fauna at Denisova Cave
Source: Nat Commun. 2025 May 21;16:4738. doi: 10.1038/s41467-025-60140-6 (PMC12095498; doi:10.1038/s41467-025-60140-6)
Supplement: Supplementary file 16 — Supplementary Data 14 [file 41467_2025_60140_MOESM16_ESM.xlsx]

## Sheet: Sheet2
Supplementary Data 14 | Bayesian age model A. Optical ages for South Chamber (‘Unmodelled age ranges’) and corresponding Bayesian model estimates (‘Modelled age ranges’) at 68.2% and 95.4% probability, obtained using the OxCal4.4.4 platform. Modelled start and end ages for each stratigraphic layer (or combination of layers) are highlighted in bold and italics within the grey bands. Modelled inter…
Sample	UNMODELLED AGE RANGES (years)							MODELLED AGE RANGES (years)								Outlier probabilities (%)				Convergence values (%)
	68.2% probability			95.4% probability				68.2% probability				95.4% probability
	from	to		from		to		from		to		from		to		prior		posterior
End Holocene								5350		-1010		5450		-13310						80.6
DCS18-7	5360	5180		5440		5100		5370		5170		5580		4980		5		8		96.6
DCS18-1	9760	8980		10140		8590		9730		8920		10200		8470		5		5		98.3
Start Holocene								14180		9110		19560		8780						96.6
End Layer 11								23100		17250		24130		12060						98.1
DCS17-4	23670	21080		24960		19790		23600		21020		24860		19680		5		4		99.3
Start Layer 11								26350		21810		29460		20510						98.8
End pdd								31040		26650		32560		23530						98.7
DCS18-5	31250	28720		32510		27460		31970		29280		33610		27630		5		7		96
DCS17-1	35990	33480		37230		32240		36050		33440		37320		32120		5		5		97.2
DCS18-6	38260	36010		39370		34890		38350		35960		39480		34770		5		5		97.2
DCS18-9	39450	36270		41040		34690		39600		36220		41180		34560		5		5		97
DCS17-5	52350	47450		54800		45000		50950		46310		53120		44060		5		5		96.1
DCS17-2	52620	46850		55490		43980		50890		45750		53240		43190		5		5		96.1
Start pdd								54350		48920		57410		46590						98.6
End Layer 12								58900		53350		62230		50470						97.3
DCS18-12	57720	54060		59550		52240		59820		55530		63340		53600		5		11		98
DCS19-2	64600	56700		68540		52760		63530		58100		65760		55410		5		4		99
DCS19-3	68540	63940		70840		61640		65370		61420		67560		59000		5		8		98.1
DCS18-10	70840	66070		73210		63700		65780		61740		68380		58740		5		13		97.5
Start Layer 12								66780		62790		69830		60280						98.6
End Layer 13								67690		63510		71860		61370						98.5
DCS19-1a	67570	61690		70500		58760		70080		65350		73660		63290		5		8		97.4
DCS19-1b	64120	59800		66270		57650		68700		64230		74700		62430		5		23		95.9
DCS19-12	74570	64430		79630		59360		74120		67080		77900		64710		5		5		98.5
DCS19-4	77960	72020		80930		69050		76920		71160		79420		68380		5		5		98.3
DCS19-5	86050	78430		89850		74630		80370		73010		83770		69220		5		9		96.8
Start Layer 13								83030		74610		87770		71000						96.2
End Layer 14								91120		80050		96240		75860						97.2
DCS19-7	89050	78560		94300		73310		94390		84850		98840		80750		5		6		96.6
DCS19-6	104870	96790		108900		92750		102630		94180		106640		90260		5		6		97.3
Start Layer 14								110430		95630		120820		91920						94
Interval	-1200	81200		-40000		120000		8400		26800		0		32000						100
End Layer 15								129260		117920		132710		108920						91.3
DCS19-8	137330	123440		144280		116490		130490		122500		134050		117980		5		5		98.5
DCS19-9	137110	124350		143490		117970		130560		122530		133970		118410		5		5		98.5
Start Layer 15								132860		125070		136410		120980						97.5
End Layer 16								136020		128860		139670		124890						98
DCS19-10	134620	127460		138200		123880		137850		131280		141280		128080		5		7		98
DCS19-11	154910	135050		164830		125120		142340		131450		152150		128270		5		5		98.1
Start Layer 16								149570		132570		166800		129980						90
End Layer 17								185410		157750		192730		141660						92.7
DCS19-13	192190	174360		201090		165460		191570		174470		199790		166320		5		5		96.3
Start Layer 17								207990		178030		233150		170690						85.5
Interval	38800	121200		0		160000		30400		74800		5200		89600						100
End Layer 19								268350		235290		280060		213860						85.2
DCS19-14	268910	243860		281430		231340		277170		252740		287960		242050		5		5		79
DCS17-14	315220	252710		346460		221470		313490		264600		342410		246790		5		5		83.9
DCS17-16	390390	345520		412810		323090		380280		341660		397090		323030		5		5		82.6
DCS16-6	397280	354740		418550		333480		384970		348660		400970		331580		5		5		81.2
DCS17-17	410390	350350		440410		320340		386720		342800		407350		317660		5		5		81.2
DCS17-18	450300	379740		485580		344460		395160		349670		417880		326250		5		5		75.6
Start Layer 19								415310		369910		430910		361610						19.6
