# Supplementary material for: Pleistocene chronology and history of hominins and fauna at Denisova Cave
Source: Nat Commun. 2025 May 21;16:4738. doi: 10.1038/s41467-025-60140-6 (PMC12095498; doi:10.1038/s41467-025-60140-6)
Supplement: Supplementary file 17 — Supplementary Data 15 [file 41467_2025_60140_MOESM17_ESM.xlsx]

## Sheet: Sheet1
Supplementary Data 15 | Bayesian age model B. Optical ages for South Chamber (‘Unmodelled age ranges’) and corresponding Bayesian model estimates (‘Modelled age ranges’) at 68.2% and 95.4% probability, obtained using the OxCal.4.4.4 platform. Modelled start and end ages for each archaeological phase (early Middle Palaeolithic, eMP; middle Middle Palaeolithic, mMP; Upper Palaeolithic, UP) or strat…
Sample	UNMODELLED AGE RANGES (years)				MODELLED AGE RANGES (years)				Outlier probabilities (%)		Convergence values (%)
	68.2% probability		95.4% probability		68.2% probability		95.4% probability
	from	to	from	to	from	to	from	to	prior	posterior
End Layer 5					5350	-570	5430	-10150			96.6
DCS18-7	5360	5190	5440	5100	5360	5190	5450	5090	5	4	99.1
DCS18-1	9750	8980	10140	8600	9720	8910	10220	8380	5	6	98.7
Start Layer 7					12770	9170	16260	8720			99.1
End Layer 8					17850	13530	19090	10760			98.8
DCS18-8	18660	15880	20050	14490	18570	15910	19840	14580	5	4	99.5
Start Layer 8					20610	16880	22470	15450			99
End UP					23450	20790	24360	18660			98.8
DCS18-3	25110	22750	26290	21570	24100	22240	25060	21340	5	4	99.6
DCS17-4	23670	21080	24960	19800	23840	21900	24760	20850	5	4	99.6
Start UP					24960	22700	26500	21730			99.1
End pdd					26970	23980	28990	22710			99.4
DCS18-11	26290	22990	27930	21350	28200	25030	30820	23440	5	10	95.7
DCS18-5	31240	28720	32500	27460	31340	28720	32650	27470	5	5	97.5
DCS17-1	35980	33490	37230	32240	36040	33460	37320	32160	5	5	97.6
DCS18-6	38250	36010	39370	34890	38290	35950	39430	34850	5	5	97.6
DCS18-9	39450	36280	41030	34700	39470	36220	41150	34610	5	5	97.3
DCS17-5	52350	47450	54800	45010	48000	44040	50380	40540	5	11	94.8
DCS17-2	52610	46860	55490	43980	47830	43590	50180	40160	5	10	95.2
Start pdd					49170	45460	51420	42790			99.2
End mMP					50250	46580	52220	44410			99.1
DCS12-1_1	55160	49590	57940	46800	55390	50170	57870	48250	5	5	89.6
DCS12-1_2	57280	52200	59820	49660	57460	52070	59780	50090	5	5	90.4
DCS16-1	52910	45270	56730	41450	54140	48700	57510	46740	5	5	88.2
DCS16-2	56380	52350	58390	50340	56650	52300	58370	50400	5	5	90.5
DCS17-7	45320	39540	48200	36650	51520	47130	55220	44670	5	17	83.5
DCS12-3	56300	52730	58090	50940	56460	52560	58130	50970	5	5	90.4
DCS16-3	61030	55160	63970	52230	61130	55060	63970	52420	5	5	89.7
DCS17-12	55640	49590	58650	46570	55750	50210	58650	48230	5	5	89.5
DCS18-12	57720	54070	59540	52240	57810	53840	59590	52230	5	5	90.5
DCS19-2	64590	56710	68530	52760	64840	56550	68470	52950	5	5	88.8
DCS19-3	68540	63940	70840	61650	68690	63730	70880	61480	5	5	90.6
DCS18-10	70830	66080	73210	63700	71030	65950	73300	63670	5	5	90
DCS19-1a	67560	61700	70490	58760	67680	61430	70480	58820	5	5	89.2
DCS19-1b	64120	59810	66270	57660	64240	59640	66360	57610	5	5	90.7
DCS19-12	74560	64430	79630	59370	74800	64110	79580	59650	5	5	88.3
DCS16-5	65370	58540	68790	55120	65550	58200	68740	55240	5	5	88.6
DCS16-4	70970	64380	74260	61080	71140	64130	74220	61150	5	5	88.5
DCS19-4	77960	72020	80920	69060	78130	71840	80930	69070	5	5	89.7
DCS19-1c	83190	76710	86420	73480	83470	76440	86480	73510	5	5	89.1
DCS19-5	86050	78440	89850	74630	86230	78270	89760	74690	5	5	88.9
DCS17-11	83140	72580	88430	67290	83460	72390	88120	67490	5	5	88.2
DCS19-7	89050	78560	94290	73320	89410	78470	94210	73370	5	5	88.7
DCS17-8	103220	84990	112340	75870	103550	84800	111780	76430	5	5	88.2
DCS19-6	104870	96790	108900	92760	105160	96510	108880	92720	5	5	88.8
DCS19-8	137330	123440	144270	116500	135440	122730	140280	116960	5	5	87.9
DCS19-9	137110	124350	143480	117980	135900	123790	140110	118160	5	5	88.5
DCS17-9	149840	124270	162620	111480	138850	121360	144930	110670	5	5	86.4
DCS17-13	145610	129770	153530	121850	139170	127020	144060	120420	5	5	86.3
DCS12-5	132020	118830	138610	112240	131930	118960	136910	112830	5	5	87.9
DCS19-10	134620	127460	138200	123880	134310	127140	137360	123860	5	5	88.2
DCS19-11	154900	135050	164830	125130	140410	127710	146430	120820	5	5	83.1
Start mMP					145040	134010	151860	130780			90.7
End eMP					184200	154400	191390	140650			92.7
DCS19-13	192180	174370	201090	165460	191170	173960	199430	165790	5	5	96.4
Start eMP					208780	178080	233980	169980			86.8
Interval	38800	121200	0	160000	30000	74000	4400	89200			100
End pre-occupation					268100	233190	279110	212640			86.1
DCS19-14	268910	243870	281430	231350	276630	252650	287500	241720	5	5	82.1
DCS17-14	315210	252720	346460	221480	313830	264010	342310	246260	5	5	84.2
DCS17-16	390380	345520	412810	323100	382850	343430	400230	323960	5	5	83.6
DCS16-6	397280	354750	418540	333480	388240	349480	404810	332770	5	5	82.6
DCS17-17	410390	350360	440400	320350	391610	344260	412500	319020	5	5	82
DCS17-18	450300	379740	485580	344470	403090	353230	427050	330930	5	5	77.6
Start pre-occupation					422840	375810	446350	365900			23.4
