# Supplementary material for: Pleistocene chronology and history of hominins and fauna at Denisova Cave
Source: Nat Commun. 2025 May 21;16:4738. doi: 10.1038/s41467-025-60140-6 (PMC12095498; doi:10.1038/s41467-025-60140-6)
Supplement: Supplementary file 18 — Supplementary Data 16 [file 41467_2025_60140_MOESM18_ESM.xlsx]

## Sheet: Sample summary
Supplementary Data 16 | Summary of sediment samples that underwent genetic analysis.
Genetic Sample ID	Archaeological Sample ID	Layer	Lysate ID	Extract ID	Library ID	Amount powder (mg)	Lysate volume	mg sediment per mL lysate	# copies qPCR (all molecules)	# copies qPCR (spike-in probe for tracking inhibition)	Efficiency (# spike-in moleculars/ average # spike-in molecule of negative controls)	Plate no.	Ancient Mammalian mtDNA	Ancient Human mtDNA	Notes
SP10511	DCS19-134	5	Lys11019	E20337	A35825	26	1000	26	1958875000	169775	0.241963	Plate 458	No	NA
SP10512	DCS19-135	5	Lys11020	E20338	A35826	29.5	1000	29.5	5488750000	71725	0.102222	Plate 458	No	NA
SP10513	DCS19-136	5	Lys11021	E20339	A35827	40.3	1000	40.3	75650000	47175	0.0672338	Plate 458	No	NA
SP10514	DCS19-137	5	Lys11022	E20340	A35828	32.5	1000	32.5	1333625000	199825	0.28479	Plate 458	No	NA
SP10515	DCS19-138	5	Lys11023	E20341	A35829	34	1000	34	239762500	5550	0.00790986	Plate 458	No	NA
SP10516	DCS19-139	5	Lys11024	E20342	A35830	30.2	1000	30.2	332125000	8300	0.0118292	Plate 458	No	NA
SP10517	DCS19-140	5	Lys11025	E20343	A35831	66	1000	66	133962500	N/A		Plate 458	No	NA
SP10518	DCS19-141	5	Lys11026	E20344	A35832	41	1000	41	352875000	3612.5	0.00514853	Plate 458	No	NA
SP10519	DCS19-142	5	Lys11027	E20345	A35833	51.7	1000	51.7	164137500	3117.5	0.00444306	Plate 458	No	NA
SP10522	DCS19-145	5	Lys11031	E20349	A35837	70.8	1000	70.8	309125000	7367.5	0.0105002	Plate 458	No	NA
SP10523	DCS19-146	5	Lys11032	E20350	A35838	26.6	1000	26.6	6075000000	287000	0.409032	Plate 458	No	NA
SP10524	DCS19-147	5	Lys11033	E20351	A35839	37.8	1000	37.8	168812500	1807.5	0.00257605	Plate 458	No	NA
SP10525	DCS19-148	5	Lys11034	E20352	A35840	79	1000	79	17167500000	136600	0.194682	Plate 458	No	NA
SP10526	DCS19-149	5	Lys11035	E20353	A35841	56.1	1000	56.1	303625000	5962.5	0.00849775	Plate 458	No	NA
SP10527	DCS19-150	5	Lys11036	E20354	A35842	43	1000	43	9931250000	624250	0.889681	Plate 458	No	NA
SP10528	DCS19-151	5	Lys11037	E20355	A35843	60.5	1000	60.5	22991250000	740000	1.05465	Plate 458	No	NA
SP10535	DCS19-158	5	Lys11045	E20364	A35854	28.1	1000	28.1	3083750000	30475	0.0434329	Plate 458	No	NA
SP10520	DCS19-143	8	Lys11028	E20346	A35834	83	1000	83	19481250000	369000	0.525899	Plate 458	No	NA
SP10521	DCS19-144	8	Lys11030	E20348	A35836	63.2	1000	63.2	9518750000	261500	0.37269	Plate 458	No	NA
SP10534	DCS19-157	8	Lys11044	E20363	A35853	76.6	1000	76.6	2246000000	8582.5	0.0122318	Plate 458	No	NA
SP10536	DCS19-159	8	Lys11046	E20365	A35855	20.1	500	40.2	36675000000	144175	0.205478	Plate 458	No	NA
SP10537	DCS19-160	8	Lys11047	E20366	A35856	51.6	1000	51.6	5557500000	60000	0.085512	Plate 458	No	NA
SP10473	DCS19-96	11	Lys10978	E20294	A35778	91	1000	91	40700000000	788500	1.12377	Plate 458	Yes	No
SP10474	DCS19-97	11	Lys10979	E20295	A35779	59.8	1000	59.8	34837500000	549750	0.783503	Plate 458	Yes	Yes
SP10479	DCS19-102	11	Lys10984	E20300	A35784	66.5	1000	66.5	27700000000	466500	0.664855	Plate 458	Yes	No
SP10480	DCS19-103	11	Lys10985	E20301	A35785	73.3	1000	73.3	18050000000	294250	0.419365	Plate 458	Yes	No
SP10481	DCS19-104	11	Lys10986	E20302	A35786	79	1000	79	67850000000	591500	0.843005	Plate 458	Yes	No
SP10482	DCS19-105	11	Lys10987	E20303	A35787	90	1000	90	40312500000	446250	0.635995	Plate 458	Yes	No
SP10483	DCS19-106	11	Lys10988	E20304	A35788	79.9	1000	79.9	25002500000	514000	0.732552	Plate 458	Yes	No
SP10484	DCS19-107	11	Lys10990	E20307	A35793	116.8	2000	58.4	24316250000	524250	0.747161	Plate 458	Yes	No
SP10485	DCS19-108	11	Lys10991	E20308	A35794	129.8	2000	64.9	51925000000	608125	0.866699	Plate 458	Yes	Yes
SP10486	DCS19-109	11	Lys10992	E20309	A35795	45.5	1000	45.5	42662500000	588625	0.838908	Plate 458	Yes	No
SP10487	DCS19-110	11	Lys10993	E20310	A35796	98.5	1000	98.5	72362500000	510625	0.727742	Plate 458	Yes	No
SP10488	DCS19-111	11	Lys10994	E20311	A35797	33.7	1000	33.7	20846250000	501625	0.714916	Plate 458	Yes	No
SP10489	DCS19-112	11	Lys10995	E20312	A35798	99	1000	99	48287500000	389875	0.55565	Plate 458	Yes	Yes
SP10490	DCS19-113	11	Lys10996	E20313	A35799	53.1	1000	53.1	5787500000	375750	0.535519	Plate 458	Yes	No
SP10491	DCS19-114	11	Lys10997	E20314	A35800	101.7	2000	50.85	27362500000	442000	0.629938	Plate 458	Yes	Yes
SP10492	DCS19-115	11	Lys10998	E20315	A35801	46.4	1000	46.4	26762500000	428500	0.610698	Plate 458	Yes	No
SP10493	DCS19-116	11	Lys10999	E20316	A35802	77.8	1000	77.8	74687500000	527750	0.752149	Plate 458	Yes	No
SP10494	DCS19-117	11	Lys11000	E20317	A35803	94.9	1000	94.9	75975000000	533250	0.759988	Plate 458	Yes	Yes
SP10495	DCS19-118	11	Lys11001	E20318	A35804	70.8	1000	70.8	58487500000	757375	1.07941	Plate 458	Yes	No
SP10497	DCS19-120	11	Lys11004	E20321	A35807	53.5	1000	53.5	46912500000	580625	0.827506	Plate 458	Yes	No
SP10498	DCS19-121	11	Lys11005	E20322	A35808	89.4	1000	89.4	76800000000	501375	0.714559	Plate 458	Yes	Yes
SP10499	DCS19-122	11	Lys11006	E20323	A35809	70.1	1000	70.1	26662500000	278500	0.396918	Plate 458	Yes	No
SP10502	DCS19-125	11	Lys11009	E20326	A35812	47.5	1000	47.5	45175000000	692875	0.987485	Plate 458	Yes	No
SP10503	DCS19-126	11	Lys11010	E20327	A35813	39.4	1000	39.4	14802500000	327500	0.466753	Plate 458	Yes	No
SP10508	DCS19-131	11	Lys11015	E20332	A35818	50.7	1000	50.7	19020000000	522250	0.74431	Plate 458	Yes	Yes
SP10509	DCS19-132	11	Lys11017	E20335	A35823	57.1	1000	57.1	125662500000	376750	0.536944	Plate 458	Yes	No
SP10378	DCS19-1	12	Lys10665	E20005	A34878	63.3	1000	63.3	635375000000	502000	0.89152	Plate 453	No	No
SP10379	DCS19-2	12	Lys10666	E20006	A34879	72.7	1000	72.7	386125000000	434500	0.771644	Plate 453	Yes	No
SP10380	DCS19-3	12	Lys10667	E20007	A34880	72	1000	72	430750000000	569750	1.01184	Plate 453	Yes	No
SP10381	DCS19-4	12	Lys10668	E20008	A34881	52.8	1000	52.8	354000000000	645750	1.14681	Plate 453	Yes	No
SP10382	DCS19-5	12	Lys10669	E20009	A34882	48.7	1000	48.7	363125000000	699000	1.24138	Plate 453	Yes	No
SP10383	DCS19-6	12	Lys10670	E20010	A34883	90	1000	90	403625000000	448750	0.796951	Plate 453	Yes	Yes
SP10384	DCS19-7	12	Lys10671	E20011	A34884	42.6	1000	42.6	277375000000	488000	0.866657	Plate 453	Yes	No
SP10385	DCS19-8	12	Lys10672	E20012	A34885	93.2	1000	93.2	263625000000	419750	0.745449	Plate 453	Yes	No
SP10386	DCS19-9	12	Lys10673	E20013	A34886	51.1	1000	51.1	268250000000	575000	1.02116	Plate 453	Yes	Yes
SP10387	DCS19-10	12	Lys10674	E20015	A34890	58.6	1000	58.6	411000000000	485000	0.861329	Plate 453	Yes	No
SP10388	DCS19-11	12	Lys10675	E20016	A34891	63.4	1000	63.4	461000000000	521500	0.926151	Plate 453	Yes	No
SP10390	DCS19-13	12	Lys10678	E20019	A34894	52.7	1000	52.7	363750000000	471750	0.837798	Plate 453	Yes	No
SP10391	DCS19-14	12	Lys10679	E20020	A34895	50.5	1000	50.5	278750000000	470750	0.836022	Plate 453	Yes	No
SP10392	DCS19-15	12	Lys10680	E20021	A34896	67.9	1000	67.9	171087500000	434000	0.770756	Plate 453	Yes	No
SP10393	DCS19-16	12	Lys10681	E20022	A34897	60.7	1000	60.7	452500000000	589500	1.04691	Plate 453	Yes	No
SP10395	DCS19-18	13	Lys10683	E20024	A34899	47.4	1000	47.4	271000000000	450750	0.800503	Plate 453	Yes	No
SP10396	DCS19-19	13	Lys10684	E20025	A34900	92.5	1000	92.5	184637500000	208025	0.369439	Plate 453	Yes	Yes
SP10397	DCS19-20	13	Lys10685	E20026	A34901	61.3	1000	61.3	173250000000	427750	0.759657	Plate 453	Yes	No
SP10398	DCS19-21	13	Lys10686	E20027	A34902	59.1	1000	59.1	205700000000	271250	0.481723	Plate 453	Yes	Yes
SP10399	DCS19-22	13	Lys10687	E20028	A35001	60	1000	60	105337500000	157738	0.234894	Plate 454	Yes	Yes
SP10400	DCS19-23	13	Lys10688	E20029	A35002	51.9	1000	51.9	202012500000	414625	0.617438	Plate 454	Yes	Yes
SP10401	DCS19-24	13	Lys10689	E20030	A35003	48.8	1000	48.8	217050000000	404625	0.602546	Plate 454	Yes	Yes
SP10402	DCS19-25	13	Lys10691	E20032	A35005	67.6	1000	67.6	275375000000	364625	0.542981	Plate 454	Yes	Yes
SP10403	DCS19-26	13	Lys10692	E20033	A35006	37.8	1000	37.8	208037500000	415375	0.618555	Plate 454	Yes	Yes
SP10404	DCS19-27	13	Lys10693	E20034	A35007	47.6	1000	47.6	208725000000	444375	0.66174	Plate 454	Yes	No
SP10405	DCS19-28	13	Lys10694	E20035	A35008	62.6	1000	62.6	235550000000	350500	0.521946	Plate 454	Yes	Yes
SP10406	DCS19-29	13	Lys10695	E20036	A35009	82	1000	82	207575000000	135212	0.201351	Plate 454	No	NA
SP10407	DCS19-30	13	Lys10696	E20037	A35010	56.8	1000	56.8	209837500000	282750	0.421057	Plate 454	Yes	Yes
SP10408	DCS19-31	13	Lys10697	E20038	A35011	81.8	1000	81.8	132412500000	180850	0.269312	Plate 454	Yes	No
SP10409	DCS19-32	13	Lys10698	E20039	A35012	48.8	1000	48.8	130862500000	240988	0.358866	Plate 454	Yes	Yes
SP10410	DCS19-33	13	Lys10699	E20040	A35013	58.9	1000	58.9	168437500000	221488	0.329828	Plate 454	Yes	Yes
SP10411	DCS19-34	13	Lys10700	E20042	A35017	59	1000	59	202137500000	400500	0.596404	Plate 454	Yes	Yes
SP10412	DCS19-35	13	Lys10701	E20043	A35018	63.4	1000	63.4	280250000000	395500	0.588958	Plate 454	Yes	Yes
SP10413	DCS19-36	13	Lys10702	E20044	A35019	74.3	1000	74.3	191150000000	286250	0.426269	Plate 454	Yes	Yes
SP10420	DCS19-43	13	Lys10710	E20052	A35027	58.2	1000	58.2	220737500000	466125	0.694129	Plate 454	Yes	Yes
SP10421	DCS19-44	13	Lys10711	E20053	A35028	53.7	1000	53.7	209387500000	308000	0.458658	Plate 454	Yes	Yes
SP10414	DCS19-37	14	Lys10704	E20046	A35021	57.8	1000	57.8	259000000000	227162	0.338279	Plate 454	Yes	No
SP10415	DCS19-38	14	Lys10705	E20047	A35022	59.6	1000	59.6	323500000000	238937	0.355813	Plate 454	No	NA
SP10416	DCS19-39	14	Lys10706	E20048	A35023	51.7	1000	51.7	159712500000	200438	0.298481	Plate 454	Yes	Yes
SP10417	DCS19-40	14	Lys10707	E20049	A35024	48.4	1000	48.4	251900000000	347875	0.518037	Plate 454	Yes	Yes
SP10418	DCS19-41	14	Lys10708	E20050	A35025	45.6	1000	45.6	200862500000	318625	0.47448	Plate 454	Yes	No
SP10419	DCS19-42	14	Lys10709	E20051	A35026	53.7	1000	53.7	169275000000	234712	0.349522	Plate 454	Yes	No
SP10422	DCS19-45	14	Lys10712	E20054	A35029	76.4	1000	76.4	208775000000	285625	0.425338	Plate 454	Yes	No
SP10423	DCS19-46	14	Lys10713	E20055	A35030	54	1000	54	222250000000	401750	0.598265	Plate 454	Yes	No
SP10424	DCS19-47	14	Lys10714	E20056	A35031	50.1	1000	50.1	207325000000	257500	0.383456	Plate 454	Yes	No
SP10425	DCS19-48	14	Lys10715	E20057	A35032	68.7	1000	68.7	163650000000	234475	0.349168	Plate 454	Yes	No
SP10426	DCS19-49	14	Lys10717	E20060	A35037	45.7	1000	45.7	161212500000	338625	0.504263	Plate 454	Yes	No
SP10427	DCS19-50	14	Lys10718	E20061	A35038	69.9	1000	69.9	230025000000	290125	0.432039	Plate 454	Yes	No
SP10428	DCS19-51	14	Lys10719	E20062	A35039	90.8	1000	90.8	232150000000	221925	0.330479	Plate 454	No	NA
SP10429	DCS19-52	14	Lys10720	E20063	A35040	50.9	1000	50.9	288125000000	339375	0.50538	Plate 454	Yes	No
SP10430	DCS19-53	14	Lys10721	E20064	A35041	93.5	1000	93.5	219000000000	214125	0.318864	Plate 454	Yes	No
SP10431	DCS19-54	14	Lys10722	E20065	A35042	59.3	1000	59.3	219575000000	283750	0.422546	Plate 454	Yes	No
SP10432	DCS19-55	14	Lys10723	E20066	A35043	80.3	1000	80.3	165825000000	380875	0.567179	Plate 454	Yes	No
SP10433	DCS19-56	14	Lys10724	E20067	A35044	80.1	1000	80.1	175900000000	366750	0.546145	Plate 454	Yes	No
SP10434	DCS19-57	14	Lys10725	E20068	A35045	85.7	1000	85.7	113137500000	494625	0.73657	Plate 454	Yes	No
SP10438	DCS19-61	14	Lys10730	E20073	A35050	55.2	1000	55.2	331250000000	435500	0.648524	Plate 454	Yes	No
SP10439	DCS19-62	14	Lys10731	E20074	A35051	75.6	1000	75.6	217687500000	235650	0.350918	Plate 454	Yes	No
SP10440	DCS19-63	14	Lys10732	E20075	A35052	56.1	1000	56.1	108025000000	189775	0.282603	Plate 454	Yes	No
SP10435	DCS19-58	15	Lys10726	E20069	A35046	68.9	1000	68.9	232300000000	308125	0.458844	Plate 454	Yes	No
SP10436	DCS19-59	15	Lys10727	E20070	A35047	72.3	1000	72.3	109787500000	138788	0.206675	Plate 454	Yes	No
SP10437	DCS19-60	15	Lys10728	E20071	A35048	63.3	1000	63.3	91475000000	225562	0.335896	Plate 454	Yes	No
SP10441	DCS19-64	15	Lys10733	E20076	A35053	46.9	1000	46.9	177950000000	334000	0.497375	Plate 454	Yes	No
SP10442	DCS19-65	15	Lys10734	E20077	A35054	41.2	1000	41.2	249912500000	457000	0.680541	Plate 454	No	NA
SP10443	DCS19-66	15	Lys10735	E20078	A35055	86.5	1000	86.5	88775000000	243575	0.362719	Plate 454	Yes	No
SP10444	DCS19-67	15	Lys10736	E20079	A35056	66.3	1000	66.3	197512500000	312500	0.465359	Plate 454	Yes	No
SP10445	DCS19-68	15	Lys10737	E20080	A35057	66.6	1000	66.6	147862500000	467000	0.695432	Plate 454	Yes	No
SP10446	DCS19-69	15	Lys10738	E20081	A35058	79.7	1000	79.7	226037500000	563500	0.839135	Plate 454	Yes	No
SP10447	DCS19-70	15	Lys10739	E20082	A35059	53.6	1000	53.6	166537500000	591000	0.880086	Plate 454	Yes	No
SP10448	DCS19-71	15	Lys10740	E20083	A35060	89.9	1000	89.9	207512500000	493250	0.734522	Plate 454	Yes	Yes
SP10449	DCS19-72	15	Lys10741	E20085	A35064	74.8	1000	74.8	169850000000	424000	0.631399	Plate 454	Yes	No
SP10450	DCS19-73	15	Lys10743	E20087	A35066	60.1	1000	60.1	109775000000	310750	0.462753	Plate 454	Yes	No
SP10451	DCS19-74	15	Lys10744	E20088	A35067	94	1000	94	107212500000	457750	0.681657	Plate 454	Yes	Yes
SP10452	DCS19-75	15	Lys10745	E20089	A35068	70.8	1000	70.8	184075000000	371750	0.553591	Plate 454	Yes	No
SP10453	DCS19-76	15	Lys10746	E20090	A35069	56.7	1000	56.7	171675000000	515000	0.766911	Plate 454	Yes	No
SP10454	DCS19-77	15	Lys10747	E20091	A35070	62.1	1000	62.1	121800000000	465750	0.693571	Plate 454	Yes	Yes
SP10455	DCS19-78	16	Lys10748	E20092	A35071	70	1000	70	308125000000	483250	0.719631	Plate 454	Yes	No
SP10456	DCS19-79	16	Lys10749	E20093	A35072	61.3	1000	61.3	300750000000	613500	0.913592	Plate 454	Yes	No
SP10457	DCS19-80	16	Lys10750	E20094	A35073	55	1000	55	179037500000	136525	0.203306	Plate 454	Yes	No
SP10458	DCS19-81	16	Lys10751	E20095	A35074	70.5	1000	70.5	136237500000	487250	0.725587	Plate 454	Yes	No
SP10459	DCS19-82	16	Lys10752	E20096	A35075	81	1000	81	189725000000	490000	0.729682	Plate 454	Yes	Yes
SP10460	DCS19-83	16	Lys10753	E20098	A35079	68.8	1000	68.8	99612500000	256250	0.381594	Plate 454	Yes	No
SP10461	DCS19-84	16	Lys10754	E20099	A35080	71.6	1000	71.6	149962500000	340250	0.506683	Plate 454	Yes	No
SP10462	DCS19-85	16	Lys10756	E20101	A35082	63.6	1000	63.6	278375000000	456250	0.679424	Plate 454	Yes	No
SP10463	DCS19-86	16	Lys10757	E20102	A35083	67.4	1000	67.4	192450000000	239300	0.356353	Plate 454	Yes	No
SP10464	DCS19-87	16	Lys10758	E20103	A35084	85.6	1000	85.6	161950000000	567250	0.844719	Plate 454	Yes	No
SP10465	DCS19-88	16	Lys10759	E20104	A35085	72.6	1000	72.6	150925000000	483000	0.719258	Plate 454	Yes	No
SP10466	DCS19-89	16	Lys10760	E20105	A35086	73	1000	73	170125000000	501750	0.74718	Plate 454	Yes	Yes
SP10467	DCS19-90	16	Lys10761	E20106	A35087	72.1	1000	72.1	89725000000	213775	0.318343	Plate 454	Yes	No
SP10468	DCS19-91	16	Lys10762	E20107	A35088	55.1	1000	55.1	136350000000	374250	0.557314	Plate 454	Yes	No
SP10469	DCS19-92	16	Lys10763	E20108	A35089	72.9	1000	72.9	111650000000	403250	0.600499	Plate 454	Yes	No
SP10470	DCS19-93	16	Lys10764	E20109	A35090	75.9	1000	75.9	188075000000	358750	0.534232	Plate 454	Yes	No
SP10471	DCS19-94	16	Lys10765	E20110	A35091	56.3	1000	56.3	167975000000	403000	0.600127	Plate 454	Yes	No
SP10472	DCS19-95	16	Lys10766	E20111	A35092	53.3	1000	53.3	173025000000	470000	0.699899	Plate 454	Yes	No
SP10596	DCS19-219	17	Lys11111	E20433	A35250	110	2000	55	11125000000	226525	0.290603	Plate 455	Yes	No
SP10597	DCS19-220	17	Lys11112	E20434	A35251	114.2	2000	57.1	17676250000	384000	0.492623	Plate 455	Yes	No
SP10598	DCS19-221	17	Lys11113	E20435	A35252	134	2000	67	16982500000	838500	1.07569	Plate 455	Yes	No
SP10599	DCS19-222	17	Lys11114	E20436	A35253	146.1	2000	73.05	25006250000	835000	1.0712	Plate 455	Yes	No
SP10600	DCS19-223	17	Lys11115	E20437	A35254	192.7	2000	96.35	26087500000	477000	0.611931	Plate 455	Yes	No
SP10601	DCS19-224	17	Lys11116	E20438	A35255	166.8	2000	83.4	16746250000	564750	0.724503	Plate 455	Yes	No
SP10602	DCS19-225	17	Lys11117	E20440	A35259	187.9	2000	93.95	24153750000	548500	0.703656	Plate 455	Yes	No
SP10603	DCS19-226	17	Lys11118	E20441	A35260	185.5	2000	92.75	46950000000	795750	1.02085	Plate 455	Yes	No
SP10604	DCS19-227	17	Lys11119	E20442	A35261	182.7	2000	91.35	10466250000	525250	0.673829	Plate 455	Yes	No
SP10605	DCS19-228	17	Lys11120	E20443	A35262	128.2	2000	64.1	14567500000	269750	0.346055	Plate 455	Yes	Yes
SP10606	DCS19-229	17	Lys11121	E20444	A35263	172.8	2000	86.4	28112500000	637500	0.817832	Plate 455	Yes	Yes
SP10389	DCS19-12	12/13 contact	Lys10676	E20017	A34892	50.5	1000	50.5	332875000000	437000	0.776084	Plate 453	Yes	No
SP10394	DCS19-17	12/13 contact	Lys10682	E20023	A34898	41.9	1000	41.9	354000000000	503250	0.89374	Plate 453	Yes	Yes
SP10607	DCS19-230	17/19 contact	Lys11122	E20445	A35264	136.2	2000	68.1	24482500000	124800	0.160103	Plate 455	Yes	Yes
SP10545	DCS19-168	burrow	Lys11056	E20375	A35865	49.6	1000	49.6	82125000	11747.5	0.0167425	Plate 458	No	NA
SP10551	DCS19-174	pdd-12	Lys11062	E20382	A35195	68.4	1000	68.4	1172500	2124.38	0.0027253	Plate 455	No	NA
SP10552	DCS19-175	pdd-12	Lys11063	E20383	A35196	56.4	1000	56.4	3438750	1094	0.00140346	Plate 455	No	NA
SP10553	DCS19-176	pdd-12	Lys11064	E20384	A35197	75.5	1000	75.5	19266250	3613.75	0.00463598	Plate 455	No	NA
SP10554	DCS19-177	pdd-12	Lys11065	E20385	A35198	74.4	1000	74.4	846750000	257350	0.330148	Plate 455	No	NA
SP10555	DCS19-178	pdd-12	Lys11066	E20386	A35199	65.3	1000	65.3	557625000	270375	0.346857	Plate 455	No	NA
SP10556	DCS19-179	pdd-12	Lys11067	E20387	A35200	57.6	1000	57.6	820625000	16668.8	0.0213839	Plate 455	No	NA
SP10557	DCS19-180	pdd-12	Lys11069	E20389	A35202	97.5	1000	97.5	31875000000	411250	0.527582	Plate 455	Yes	No
SP10558	DCS19-181	pdd-12	Lys11070	E20390	A35203	81.5	1000	81.5	290750000	2863.38	0.00367335	Plate 455	No	NA
SP10559	DCS19-182	pdd-12	Lys11071	E20391	A35204	67.2	1000	67.2	2516125000	30812.5	0.0395285	Plate 455	No	NA
SP10560	DCS19-183	pdd-12	Lys11072	E20392	A35205	92.6	1000	92.6	30712500000	350875	0.450128	Plate 455	Yes	No
SP10561	DCS19-184	pdd-12	Lys11073	E20393	A35206	56.5	1000	56.5	4263750000	383500	0.491982	Plate 455	No	NA
SP10562	DCS19-185	pdd-12	Lys11074	E20394	A35207	77.4	1000	77.4	755000000	13643.8	0.0175032	Plate 455	No	NA
SP10566	DCS19-189	pdd-12	Lys11078	E20399	A35214	97	1000	97	5838750	1630	0.00209108	Plate 455	No	NA	Library was highly inhibited and failed to produce sequencing data
SP10567	DCS19-190	pdd-12	Lys11079	E20400	A35215	128.1	2000	64.05	73050000000	500125	0.641597	Plate 455	Yes	No
SP10568	DCS19-191	pdd-12	Lys11080	E20401	A35216	112.4	2000	56.2	40937500000	721250	0.925273	Plate 455	Yes	No
SP10569	DCS19-192	pdd-12	Lys11082	E20403	A35218	114.3	2000	57.15	106925000000	497750	0.63855	Plate 455	Yes	No
SP10570	DCS19-193	pdd-12	Lys11083	E20404	A35219	115.9	2000	57.95	172150000000	580750	0.745029	Plate 455	Yes	No
SP10571	DCS19-194	pdd-12	Lys11084	E20405	A35220	123.3	2000	61.65	25382500000	213225	0.273541	Plate 455	No	NA
SP10572	DCS19-195	pdd-12	Lys11085	E20406	A35221	110.1	2000	55.05	3722500000	488750	0.627004	Plate 455	No	NA
SP10576	DCS19-199	pdd-12	Lys11089	E20410	A35225	109.7	2000	54.85	135362500000	733750	0.941309	Plate 455	Yes	No
SP10577	DCS19-200	pdd-12	Lys11090	E20411	A35226	127.5	2000	63.75	76187500000	453250	0.581462	Plate 455	Yes	No
SP10578	DCS19-201	pdd-12	Lys11091	E20412	A35227	122.1	2000	61.05	88087500000	396125	0.508178	Plate 455	Yes	No
SP10579	DCS19-202	pdd-12	Lys11092	E20413	A35228	149.9	2000	74.95	174212500000	556000	0.713278	Plate 455	Yes	No
SP10580	DCS19-203	pdd-12	Lys11093	E20414	A35229	94.6	1000	94.6	187000000000	430875	0.552758	Plate 455	Yes	No
SP10581	DCS19-204	pdd-12	Lys11095	E20417	A35234	82.8	1000	82.8	203150000000	357875	0.459108	Plate 455	Yes	No
SP10582	DCS19-205	pdd-12	Lys11096	E20418	A35235	133.8	2000	66.9	6343750000	505750	0.648813	Plate 455	No	NA
SP10583	DCS19-206	pdd-12	Lys11097	E20419	A35236	128.2	2000	64.1	3862500000	517750	0.664208	Plate 455	No	NA
SP10584	DCS19-207	pdd-12	Lys11098	E20420	A35237	97.1	1000	97.1	3628750000	560000	0.718409	Plate 455	No	NA
SP10585	DCS19-208	pdd-12	Lys11099	E20421	A35238	152.6	2000	76.3	374500000	11071.2	0.014203	Plate 455	No	NA
SP10586	DCS19-209	pdd-12	Lys11100	E20422	A35239	149.2	2000	74.6	109362500000	520250	0.667415	Plate 455	Yes	No
SP10587	DCS19-210	pdd-12	Lys11101	E20423	A35240	164.2	2000	82.1	208450000000	418750	0.537203	Plate 455	Yes	No
SP10588	DCS19-211	pdd-12	Lys11102	E20424	A35241	106.7	2000	53.35	203612500000	395250	0.507056	Plate 455	No	NA
SP10589	DCS19-212	pdd-12	Lys11103	E20425	A35242	115.5	2000	57.75	99800000000	318000	0.407954	Plate 455	Yes	No
SP10590	DCS19-213	pdd-12	Lys11104	E20426	A35243	152.1	2000	76.05	384500000000	458500	0.588198	Plate 455	Yes	No
SP10591	DCS19-214	pdd-12	Lys11105	E20427	A35244	121.8	2000	60.9	337500000000	658500	0.844772	Plate 455	Yes	No
SP10592	DCS19-215	pdd-12	Lys11106	E20428	A35245	96.7	1000	96.7	12838750000	239075	0.306703	Plate 455	No	NA
SP10593	DCS19-216	pdd-12	Lys11108	E20430	A35247	100.5	2000	50.25	2665000000	397750	0.510263	Plate 455	No	NA
SP10594	DCS19-217	pdd-12	Lys11109	E20431	A35248	72.2	1000	72.2	1420125000	276000	0.354073	Plate 455	No	NA
SP10595	DCS19-218	pdd-12	Lys11110	E20432	A35249	80.4	1000	80.4	807000000	242200	0.310712	Plate 455	No	NA
SP10496	DCS19-119	pdd-12	Lys11002	E20319	A35805	49.3	1000	49.3	13858750000	502625	0.716341	Plate 458	Yes	No
SP10500	DCS19-123	pdd-12	Lys11007	E20324	A35810	65.2	1000	65.2	53375000000	465750	0.663787	Plate 458	Yes	No
SP10501	DCS19-124	pdd-12	Lys11008	E20325	A35811	126.6	2000	63.3	98000000000	398875	0.568476	Plate 458	Yes	No
SP10504	DCS19-127	pdd-12	Lys11011	E20328	A35814	68.5	1000	68.5	109737500000	285250	0.406538	Plate 458	Yes	No
SP10505	DCS19-128	pdd-12	Lys11012	E20329	A35815	63.5	1000	63.5	152237500000	300625	0.428451	Plate 458	Yes	No
SP10506	DCS19-129	pdd-12	Lys11013	E20330	A35816	91.1	1000	91.1	146537500000	189025	0.269398	Plate 458	Yes	No
SP10507	DCS19-130	pdd-12	Lys11014	E20331	A35817	116.4	2000	58.2	149275000000	377500	0.538013	Plate 458	Yes	No
SP10510	DCS19-133	pdd-12	Lys11018	E20336	A35824	40.2	1000	40.2	315625000000	382625	0.545317	Plate 458	Yes	No
SP10539	DCS19-162	pdd-12	Lys11049	E20368	A35858	85.4	1000	85.4	2309375000	27950	0.0398343	Plate 458	No	NA
SP10540	DCS19-163	pdd-12	Lys11050	E20369	A35859	103.5	2000	51.75	781000000	12212.5	0.0174052	Plate 458	No	NA
SP10541	DCS19-164	pdd-12	Lys11051	E20370	A35860	73	1000	73	4438750	2243.25	0.00319708	Plate 458	NA	NA
SP10542	DCS19-165	pdd-12	Lys11052	E20371	A35861	78.4	1000	78.4	2702500000	149525	0.213103	Plate 458	No	NA
SP10543	DCS19-166	pdd-12	Lys11053	E20372	A35862	94	1000	94	2750000000	286250	0.407963	Plate 458	No	NA
SP10544	DCS19-167	pdd-12	Lys11054	E20373	A35863	73.4	1000	73.4	1847125000	291250	0.415089	Plate 458	No	NA
SP10547	DCS19-170	pdd-12	Lys11058	E20377	A35867	78.1	1000	78.1	620000000	8545	0.0121783	Plate 458	No	NA
SP10548	DCS19-171	pdd-12	Lys11059	E20378	A35868	67.6	1000	67.6	1320500000	21550	0.030713	Plate 458	No	NA
SP10549	DCS19-172	pdd-12	Lys11060	E20379	A35869	62.4	1000	62.4	1816625000	15492.5	0.0220799	Plate 458	No	NA
SP10550	DCS19-173	pdd-12	Lys11061	E20380	A35870	58.5	1000	58.5	74687500	3125	0.00445375	Plate 458	No	NA
SP10563	DCS19-186	pdd-12/9	Lys11075	E20395	A35208	72.9	1000	72.9	347625000	23606.2	0.0302838	Plate 455	No	NA
SP10564	DCS19-187	pdd-12/9	Lys11076	E20396	A35209	66.1	1000	66.1	786375000	495375	0.635504	Plate 455	No	NA
SP10565	DCS19-188	pdd-12/9	Lys11077	E20398	A35213	98.3	1000	98.3	12257500000	491125	0.630051	Plate 455	No	NA
SP10573	DCS19-196	pdd-12/9	Lys11086	E20407	A35222	91	1000	91	288125	3107.88	0.00398701	Plate 455	No	NA	Library was highly inhibited and failed to produce sequencing data
SP10574	DCS19-197	pdd-12/9	Lys11087	E20408	A35223	105	2000	52.5	503500000	507500	0.651058	Plate 455	No	NA
SP10575	DCS19-198	pdd-12/9	Lys11088	E20409	A35224	94.7	1000	94.7	1841250000	536500	0.688262	Plate 455	No	NA
SP10475	DCS19-98	pdd-9	Lys10980	E20296	A35780	44.9	1000	44.9	21356250000	503000	0.716875	Plate 458	Yes	No
SP10476	DCS19-99	pdd-9	Lys10981	E20297	A35781	38.5	1000	38.5	9907500000	410500	0.585044	Plate 458	Yes	No
SP10477	DCS19-100	pdd-9	Lys10982	E20298	A35782	34.9	1000	34.9	7882500000	328000	0.467465	Plate 458	No	NA
SP10529	DCS19-152	pdd-9	Lys11038	E20356	A35844	79	1000	79	576750000	13455	0.0191761	Plate 458	No	NA
SP10530	DCS19-153	pdd-9	Lys11039	E20358	A35848	52	1000	52	30512500	3037.5	0.00432904	Plate 458	No	NA
SP10531	DCS19-154	pdd-9	Lys11040	E20359	A35849	40.3	1000	40.3	2023125000	477750	0.680889	Plate 458	No	NA
SP10532	DCS19-155	pdd-9	Lys11041	E20360	A35850	64.6	1000	64.6	7243750000	451500	0.643477	Plate 458	No	NA
SP10533	DCS19-156	pdd-9	Lys11043	E20362	A35852	52.9	1000	52.9	2651250000	50550	0.0720438	Plate 458	No	NA
SP10538	DCS19-161	pdd-9	Lys11048	E20367	A35857	94.1	1000	94.1	642000	N/A	#VALUE!	Plate 458	NA	NA
SP10546	DCS19-169	pdd-9	Lys11057	E20376	A35866	72.8	1000	72.8	4300000000	446750	0.636708	Plate 458	No	NA
SP10478	DCS19-101	pdd-9/12	Lys10983	E20299	A35783	52.3	1000	52.3	27875000000	467625	0.666459	Plate 458	No	NA
	Library negative control				A34875	NA	NA	NA	129862500	913500		Plate 453	NA	NA
	Library positive control				A34876	NA	NA	NA	15632500000	15745000000		Plate 453	NA	NA
	Extraction negative control		Lys10664	E20004	A34877	NA	NA	NA	186975000	991250		Plate 453	No	No
	Extraction positive control			E20014	A34887	NA	NA	NA	13383750000	573250		Plate 453	NA	NA
	Library negative control				A34888	NA	NA	NA	130150000	775750		Plate 453	No	No
	Library positive control				A34889	NA	NA	NA	11783750000	12382500000		Plate 453	NA	NA
	Extraction negative control		Lys10677	E20018	A34893	NA	NA	NA	102125000	664500		Plate 453	No	No
	Extraction negative control		Lys10690	E20031	A35004	NA	NA	NA	148462500	771750		Plate 454	No	No
	Extraction positive control			E20041	A35014	NA	NA	NA	21381250000	782875		Plate 454	NA	NA
	Library negative control				A35015	NA	NA	NA	97175000	619875		Plate 454	No	No
	Library positive control				A35016	NA	NA	NA	9950000000	6296250000		Plate 454	NA	NA
	Extraction negative control		Lys10703	E20045	A35020	NA	NA	NA	148225000	950750		Plate 454	No	No
	Extraction negative control		Lys10716	E20058	A35033	NA	NA	NA	101912500	723750		Plate 454	No	No
	Extraction positive control			E20059	A35034	NA	NA	NA	24661250000	810750		Plate 454	NA	NA
	Library negative control				A35035	NA	NA	NA	122112500	797250		Plate 454	No	No
	Library positive control				A35036	NA	NA	NA	10105000000	8102500000		Plate 454	NA	NA
	Extraction negative control		Lys10729	E20072	A35049	NA	NA	NA	125762500	857000		Plate 454	No	No
	Extraction positive control			E20084	A35061	NA	NA	NA	19300000000	735500		Plate 454	NA	NA
	Library negative control				A35062	NA	NA	NA	97212500	893000		Plate 454	No	No
	Library positive control				A35063	NA	NA	NA	5880000000	5205000000		Plate 454	NA	NA
	Extraction negative control		Lys10742	E20086	A35065	NA	NA	NA	106987500	250500		Plate 454	No	No
	Extraction positive control			E20097	A35076	NA	NA	NA	24410000000	771250		Plate 454	NA	NA
	Library negative control				A35077	NA	NA	NA	87900000	605250		Plate 454	No	No
	Library positive control				A35078	NA	NA	NA	11097500000	11520000000		Plate 454	NA	NA
	Extraction negative control		Lys10755	E20100	A35081	NA	NA	NA	88237500	876250		Plate 454	No	No
	Extraction positive control			E20112	A35093	NA	NA	NA	23696250000	808250		Plate 454	NA	NA
	Library negative control				A35094	NA	NA	NA	57175000	442250		Plate 454	No	No
	Library positive control				A35095	NA	NA	NA	10277500000	9795000000		Plate 454	NA	NA
	Extraction negative control		Lys10767	E20113	A35096	NA	NA	NA	133700000	811000		Plate 454	No	No
	Extraction negative control		Lys11068	E20388	A35201	NA	NA	NA	68312500	671875		Plate 455	No	No
	Extraction positive control			E20397	A35210	NA	NA	NA	7845000000	642625		Plate 455	NA	NA
	Library negative control				A35211	NA	NA	NA	99887500	791375		Plate 455	No	No
	Library positive control				A35212	NA	NA	NA	6538750000	5861250000		Plate 455	NA	NA
	Extraction negative control		Lys11081	E20402	A35217	NA	NA	NA	97012500	819125		Plate 455	No	No
	Extraction positive control			E20415	A35230	NA	NA	NA	10263750000	783875		Plate 455	NA	NA
	Library negative control				A35231	NA	NA	NA	102025000	836375		Plate 455	No	No
	Library positive control				A35232	NA	NA	NA	5358750000	4426250000		Plate 455	NA	NA
	Extraction negative control		Lys11094	E20416	A35233	NA	NA	NA	145850000	902500		Plate 455	No	No
	Extraction negative control		Lys11107	E20429	A35246	NA	NA	NA	111325000	990250		Plate 455	No	No
	Extraction positive control			E20439	A35256	NA	NA	NA	11881250000	975500		Plate 455	NA	NA
	Library negative control				A35257	NA	NA	NA	86537500	710750		Plate 455	No	No
	Library positive control				A35258	NA	NA	NA	4676250000	4495000000		Plate 455	NA	NA
	Extraction negative control		Lys11123	E20446	A35265	NA	NA	NA	127887500	897250		Plate 455	No	No
	Extraction negative control		Lys10989	E20305	A35789	NA	NA	NA	43037500	343412		Plate 458	No	No
	Extraction positive control			E20306	A35790	NA	NA	NA	11060000000	617125		Plate 458	NA	NA
	Library negative control				A35791	NA	NA	NA	56187500	676500		Plate 458	No	No
	Library positive control				A35792	NA	NA	NA	3750000000	2631250000		Plate 458	NA	NA
	Extraction negative control		Lys11003	E20320	A35806	NA	NA	NA	60225000	615875		Plate 458	No	No
	Extraction positive control			E20333	A35819	NA	NA	NA	12795000000	709250		Plate 458	NA	NA
	Library negative control				A35820	NA	NA	NA	81387500	753125		Plate 458	No	No
	Library positive control				A35821	NA	NA	NA	7447500000	5236250000		Plate 458	NA	NA
	Extraction negative control		Lys11016	E20334	A35822	NA	NA	NA	82587500	715250		Plate 458	No	No
	Extraction negative control		Lys11029	E20347	A35835	NA	NA	NA	92312500	798750		Plate 458	No	NA
	Extraction positive control			E20357	A35845	NA	NA	NA	7002500000	388500		Plate 458	NA	NA
	Library negative control				A35846	NA	NA	NA	77225000	755500		Plate 458	No	NA
	Library positive control				A35847	NA	NA	NA	7611250000	6637500000		Plate 458	NA	NA
	Extraction negative control		Lys11042	E20361	A35851	NA	NA	NA	81062500	824750		Plate 458	No	NA
	Extraction negative control		Lys11055	E20374	A35864	NA	NA	NA	80812500	737250		Plate 458	No	NA
	Extraction positive control			E20381	A35871	NA	NA	NA	12278750000	590750		Plate 458	NA	NA
	Library negative control				A35872	NA	NA	NA	75550000	621500		Plate 458	No	NA
	Library positive control				A35873	NA	NA	NA	6490000000	5472500000		Plate 458	NA	NA
