# Supplementary material for: Pleistocene chronology and history of hominins and fauna at Denisova Cave
Source: Nat Commun. 2025 May 21;16:4738. doi: 10.1038/s41467-025-60140-6 (PMC12095498; doi:10.1038/s41467-025-60140-6)
Supplement: Supplementary file 19 — Supplementary Data 17 [file 41467_2025_60140_MOESM19_ESM.xlsx]

## Sheet: Mammalian MtDNA Summary
Supplementary Data 17 | Summary statistics for sequencing data after enrichment for mammalian mtDNA
Deamination rates are for observed C-to-T substitutions on the 5' and 3' end with 95% confidence intervals shown in parenthises
NA indicates that no ancient mtDNA was identified from the family in the respective library
IndexLibID	Sample Information	CapLibID	ExtractID	Sample Type	Unique Reads (>34 bp)	Duplication Rate	Classified Reads (Length>34bp)	Reads Identified as Ancient Taxa	Ancient Mammalian DNA Present	Bovidae fragments	Bovidae deamination	Bovidae major species	Cervidae fragments	Cervidae deamination	Cervidae major species	Canidae fragments	Canidae deamination	Canidae major species	Elephantidae fragments	Elephantidae deamination	Elephantidae major species	Rhinocerotidae fragments	Rhinocerotidae deamination	Rhinocerotidae major species	Equidae fragments	Equidae deamination	Equidae major species	Hyaenidae fragments	Hyaenidae deamination	Hyaenidae major species	Ursidae fragments	Ursidae deamination	Ursidae major species	Felidae fragments	Felidae deamination	Felidae major species	Mustelidae fragments	Mustelidae deamination	Mustelidae major species	Cricetidae fragments	Cricetidae deamination	Cricetidae major species	Hominidae fragments	Hominidae deamination	Hominidae major species
A34877	Extraction negative control	B45660	E20004	control	37	4.1	30	0	No	NA	NA	NA	NA	NA	NA	NA	NA	NA	NA	NA	NA	NA	NA	NA	NA	NA	NA	NA	NA	NA	NA	NA	NA	NA	NA	NA	NA	NA	NA	NA	NA	NA	NA	NA	NA
A34878	DCS19-1	B45661	E20005	sediment	9693	1.1	2384	0	No	NA	NA	NA	NA	NA	NA	NA	NA	NA	NA	NA	NA	NA	NA	NA	NA	NA	NA	NA	NA	NA	NA	NA	NA	NA	NA	NA	NA	NA	NA	NA	NA	NA	NA	NA	NA
A34879	DCS19-2	B45662	E20006	sediment	6388	1.1	1789	1374	Yes	1127	61.1 ( 53.6-68.3 ) 44.3 ( 35.6-53.2 )	Bison bonasus	247	52.5 ( 39.1-65.7 ) 32.4 ( 18.0-49.8 )	Cervus canadensis songaricus	NA	NA	NA	NA	NA	NA	NA	NA	NA	NA	NA	NA	NA	NA	NA	NA	NA	NA	NA	NA	NA	NA	NA	NA	NA	NA	NA	NA	NA	NA
A34880	DCS19-3	B45663	E20007	sediment	7741	1.1	1945	1468	Yes	934	49.1 ( 39.7-58.6 ) 43.8 ( 33.3-54.7 )	Bos grunniens	122	45.8 ( 25.6-67.2 ) 50 ( 28.2-71.8 )	Cervus nippon hortulorum	80	66.7 ( 41.0-86.7 ) 54.5 ( 23.4-83.3 )	Canis lupus familiaris	202	51.1 ( 36.1-65.9 ) 37 ( 19.4-57.6 )	Mammuthus primigenius	130	59.3 ( 38.8-77.6 ) 38.5 ( 20.2-59.4 )	Coelodonta antiquitatis	NA	NA	NA	NA	NA	NA	NA	NA	NA	NA	NA	NA	NA	NA	NA	NA	NA	NA	NA	NA	NA
A34881	DCS19-4	B45664	E20008	sediment	4678	1.1	1125	633	Yes	507	53 ( 40.3-65.4 ) 44.7 ( 30.2-59.9 )	Bison priscus	NA	NA	NA	NA	NA	NA	NA	NA	NA	58	50 ( 18.7-81.3 ) 70.6 ( 44.0-89.7 )	Coelodonta antiquitatis	68	53.3 ( 26.6-78.7 ) 55.6 ( 21.2-86.3 )	Equus przewalskii	NA	NA	NA	NA	NA	NA	NA	NA	NA	NA	NA	NA	NA	NA	NA	NA	NA	NA
A34882	DCS19-5	B45665	E20009	sediment	7597	1.1	1618	1431	Yes	823	47.7 ( 38.8-56.7 ) 43 ( 33.1-53.3 )	Bison priscus	NA	NA	NA	NA	NA	NA	67	52.9 ( 27.8-77.0 ) 50 ( 15.7-84.3 )	Mammuthus primigenius	167	32.4 ( 17.4-50.5 ) 35.5 ( 19.2-54.6 )	Coelodonta antiquitatis	NA	NA	NA	374	34.4 ( 22.7-47.7 ) 20.4 ( 10.6-33.5 )	Crocuta crocuta	NA	NA	NA	NA	NA	NA	NA	NA	NA	NA	NA	NA	NA	NA	NA
A34883	DCS19-6	B45666	E20010	sediment	6788	1.1	1782	1186	Yes	567	47.6 ( 36.4-58.9 ) 22.1 ( 12.9-33.8 )	Bos mutus	528	65.6 ( 55.2-75.0 ) 26.8 ( 16.9-38.6 )	Cervus canadensis songaricus	NA	NA	NA	NA	NA	NA	91	50 ( 26.0-74.0 ) 33.3 ( 13.3-59.0 )	Coelodonta antiquitatis	NA	NA	NA	NA	NA	NA	NA	NA	NA	NA	NA	NA	NA	NA	NA	NA	NA	NA	NA	NA	NA
A34884	DCS19-7	B45667	E20011	sediment	4999	1	1036	714	Yes	714	32.7 ( 24.1-42.3 ) 32 ( 23.0-42.1 )	Ovis ammon	NA	NA	NA	NA	NA	NA	NA	NA	NA	NA	NA	NA	NA	NA	NA	NA	NA	NA	NA	NA	NA	NA	NA	NA	NA	NA	NA	NA	NA	NA	NA	NA	NA
A34885	DCS19-8	B45668	E20012	sediment	10654	1.1	2709	2349	Yes	1173	49.3 ( 40.5-58.0 ) 34.9 ( 26.0-44.6 )	Bison bonasus	210	49 ( 34.4-63.7 ) 33.3 ( 16.5-54.0 )	Cervus canadensis songaricus	62	56.2 ( 29.9-80.2 ) 64.3 ( 35.1-87.2 )	Canis lupus familiaris	156	81.1 ( 64.8-92.0 ) 45 ( 23.1-68.5 )	Mammuthus primigenius	74	45.5 ( 16.7-76.6 ) 63.6 ( 30.8-89.1 )	Coelodonta antiquitatis	NA	NA	NA	608	42 ( 32.7-51.7 ) 21.1 ( 13.9-30.0 )	Crocuta crocuta	66	50 ( 23.0-77.0 ) 40 ( 12.2-73.8 )	Ursus arctos	NA	NA	NA	NA	NA	NA	NA	NA	NA	NA	NA	NA
A34886	DCS19-9	B45669	E20013	sediment	7659	1.1	1546	978	Yes	755	54.3 ( 45.3-63.2 ) 34.4 ( 24.7-45.2 )	Bos grunniens	98	73.9 ( 51.6-89.8 ) 73.3 ( 44.9-92.2 )	Cervus canadensis songaricus	NA	NA	NA	60	75 ( 42.8-94.5 ) 60 ( 26.2-87.8 )	Mammuthus primigenius	65	63.6 ( 30.8-89.1 ) 63.6 ( 30.8-89.1 )	Coelodonta antiquitatis	NA	NA	NA	NA	NA	NA	NA	NA	NA	NA	NA	NA	NA	NA	NA	NA	NA	NA	NA	NA	NA
A34888	Library negative control	B45670		control	10	3.2	7	0	No	NA	NA	NA	NA	NA	NA	NA	NA	NA	NA	NA	NA	NA	NA	NA	NA	NA	NA	NA	NA	NA	NA	NA	NA	NA	NA	NA	NA	NA	NA	NA	NA	NA	NA	NA	NA
A34890	DCS19-10	B45671	E20015	sediment	3104	1	533	177	Yes	177	48.5 ( 30.8-66.5 ) 33.3 ( 17.3-52.8 )	Bison bison	NA	NA	NA	NA	NA	NA	NA	NA	NA	NA	NA	NA	NA	NA	NA	NA	NA	NA	NA	NA	NA	NA	NA	NA	NA	NA	NA	NA	NA	NA	NA	NA	NA
A34891	DCS19-11	B45672	E20016	sediment	3888	1	1020	803	Yes	283	51.2 ( 35.1-67.1 ) 47.1 ( 29.8-64.9 )	Bos mutus	31	66.7 ( 22.3-95.7 ) 50 ( 11.8-88.2 )	Cervus nippon yakushimae	14	66.7 ( 22.3-95.7 ) 60 ( 14.7-94.7 )	Canis lupus lupus	37	50 ( 18.7-81.3 ) 75 ( 34.9-96.8 )	Mammuthus primigenius	210	66.7 ( 50.5-80.4 ) 37.1 ( 21.5-55.1 )	Coelodonta antiquitatis	228	55.6 ( 38.1-72.1 ) 33.3 ( 18.6-51.0 )	Equus ovodovi	NA	NA	NA	NA	NA	NA	NA	NA	NA	NA	NA	NA	NA	NA	NA	NA	NA	NA
A34892	DCS19-12	B45673	E20017	sediment	11627	1.1	1951	293	Yes	293	44.2 ( 29.1-60.1 ) 28.1 ( 13.7-46.7 )	Bison bison	NA	NA	NA	NA	NA	NA	NA	NA	NA	NA	NA	NA	NA	NA	NA	NA	NA	NA	NA	NA	NA	NA	NA	NA	NA	NA	NA	NA	NA	NA	NA	NA	NA
A34893	Extraction negative control	B45674	E20018	control	615	6.1	508	0	No	NA	NA	NA	NA	NA	NA	NA	NA	NA	NA	NA	NA	NA	NA	NA	NA	NA	NA	NA	NA	NA	NA	NA	NA	NA	NA	NA	NA	NA	NA	NA	NA	NA	NA	NA	NA
A34894	DCS19-13	B45675	E20019	sediment	9534	1.1	1700	459	Yes	350	57.7 ( 43.2-71.3 ) 50 ( 32.9-67.1 )	Bos mutus	NA	NA	NA	NA	NA	NA	NA	NA	NA	109	57.7 ( 36.9-76.6 ) 46.7 ( 21.3-73.4 )	Coelodonta antiquitatis	NA	NA	NA	NA	NA	NA	NA	NA	NA	NA	NA	NA	NA	NA	NA	NA	NA	NA	NA	NA	NA
A34895	DCS19-14	B45676	E20020	sediment	10697	1.1	2679	2633	Yes	1773	52.5 ( 47.0-57.9 ) 31.4 ( 25.8-37.4 )	Bos grunniens	50	50 ( 11.8-88.2 ) 63.6 ( 30.8-89.1 )	Cervus canadensis songaricus	NA	NA	NA	NA	NA	NA	70	58.3 ( 27.7-84.8 ) 36.8 ( 16.3-61.6 )	Coelodonta antiquitatis	43	63.6 ( 30.8-89.1 ) 41.7 ( 15.2-72.3 )	Equus ovodovi	697	39.6 ( 31.5-48.1 ) 17 ( 11.2-24.3 )	Crocuta crocuta	NA	NA	NA	NA	NA	NA	NA	NA	NA	NA	NA	NA	NA	NA	NA
A34896	DCS19-15	B45677	E20021	sediment	15116	1.1	3740	3356	Yes	2457	36.8 ( 31.0-42.8 ) 21.4 ( 16.9-26.5 )	Ovis ammon	NA	NA	NA	NA	NA	NA	NA	NA	NA	NA	NA	NA	NA	NA	NA	899	29.7 ( 22.5-37.8 ) 18.9 ( 13.4-25.5 )	Crocuta crocuta	NA	NA	NA	NA	NA	NA	NA	NA	NA	NA	NA	NA	NA	NA	NA
A34897	DCS19-16	B45678	E20022	sediment	13398	1.1	2847	1382	Yes	1382	38.8 ( 31.9-46.0 ) 21.5 ( 16.0-27.7 )	Bison bison	NA	NA	NA	NA	NA	NA	NA	NA	NA	NA	NA	NA	NA	NA	NA	NA	NA	NA	NA	NA	NA	NA	NA	NA	NA	NA	NA	NA	NA	NA	NA	NA	NA
A34898	DCS19-17	B45679	E20023	sediment	8522	1.1	1600	709	Yes	517	42.9 ( 29.7-56.8 ) 31.1 ( 19.9-44.3 )	Bos mutus	103	69.2 ( 38.6-90.9 ) 50 ( 23.0-77.0 )	Cervus nippon sichuanicus	NA	NA	NA	NA	NA	NA	89	42.9 ( 17.7-71.1 ) 42.9 ( 17.7-71.1 )	Coelodonta antiquitatis	NA	NA	NA	NA	NA	NA	NA	NA	NA	NA	NA	NA	NA	NA	NA	NA	NA	NA	NA	NA	NA
A34899	DCS19-18	B45680	E20024	sediment	4980	1.1	993	954	Yes	478	45 ( 33.8-56.5 ) 28.2 ( 18.1-40.1 )	Ovis orientalis	44	66.7 ( 34.9-90.1 ) 60 ( 14.7-94.7 )	Cervus nippon yesoensis	NA	NA	NA	NA	NA	NA	NA	NA	NA	NA	NA	NA	327	29.7 ( 18.9-42.4 ) 21.9 ( 12.5-34.0 )	Crocuta crocuta	NA	NA	NA	105	47.1 ( 23.0-72.2 ) 50 ( 26.0-74.0 )	Panthera uncia	NA	NA	NA	NA	NA	NA	NA	NA	NA
A34900	DCS19-19	B45681	E20025	sediment	7839	1.1	2573	2150	Yes	873	59.5 ( 51.1-67.4 ) 25.4 ( 17.7-34.4 )	Bison bonasus	916	51.5 ( 43.7-59.3 ) 33.7 ( 26.6-41.4 )	Cervus canadensis songaricus	NA	NA	NA	128	63.6 ( 40.7-82.8 ) 38.9 ( 17.3-64.3 )	Mammuthus primigenius	NA	NA	NA	233	62.8 ( 46.7-77.0 ) 31 ( 17.6-47.1 )	Equus ovodovi	NA	NA	NA	NA	NA	NA	NA	NA	NA	NA	NA	NA	NA	NA	NA	NA	NA	NA
A34901	DCS19-20	B45682	E20026	sediment	8809	1.1	2388	2152	Yes	672	51 ( 41.0-60.9 ) 33.8 ( 23.2-45.7 )	Bison priscus	NA	NA	NA	964	53.7 ( 47.0-60.3 ) 44.7 ( 36.8-52.7 )	Canis lupus lupus	108	53.3 ( 26.6-78.7 ) 56.2 ( 29.9-80.2 )	Mammuthus primigenius	NA	NA	NA	60	50 ( 18.7-81.3 ) 55.6 ( 21.2-86.3 )	Equus przewalskii	348	38.9 ( 25.9-53.1 ) 24.6 ( 14.1-37.8 )	Crocuta crocuta	NA	NA	NA	NA	NA	NA	NA	NA	NA	NA	NA	NA	NA	NA	NA
A34902	DCS19-21	B45683	E20027	sediment	10226	1.1	1866	661	Yes	373	41.5 ( 29.4-54.4 ) 32.1 ( 19.9-46.3 )	Bison bonasus	131	45.7 ( 28.8-63.4 ) 28 ( 12.1-49.4 )	Cervus canadensis songaricus	82	53.8 ( 25.1-80.8 ) 43.8 ( 19.8-70.1 )	Canis lupus familiaris	NA	NA	NA	NA	NA	NA	75	38.5 ( 13.9-68.4 ) 42.9 ( 17.7-71.1 )	Equus ovodovi	NA	NA	NA	NA	NA	NA	NA	NA	NA	NA	NA	NA	NA	NA	NA	NA	NA	NA
A35001	DCS19-22	B44916	E20028	sediment	30764	1.3	4754	4754	Yes	1641	40.2 ( 34.7-45.8 ) 25 ( 19.9-30.6 )	Bison bonasus	967	37.8 ( 31.6-44.2 ) 21.5 ( 16.2-27.7 )	Cervus canadensis songaricus	87	42.1 ( 20.3-66.5 ) 36.4 ( 10.9-69.2 )	Canis lupus laniger	203	50 ( 35.5-64.5 ) 39.1 ( 25.1-54.6 )	Mammuthus primigenius	231	45.5 ( 32.0-59.4 ) 28.6 ( 16.6-43.3 )	Coelodonta antiquitatis	504	47.3 ( 37.7-57.0 ) 27 ( 19.5-35.6 )	Equus caballus	1121	38 ( 31.7-44.6 ) 14 ( 10.0-18.7 )	Crocuta crocuta	NA	NA	NA	NA	NA	NA	NA	NA	NA	NA	NA	NA	NA	NA	NA
A35002	DCS19-23	B44917	E20029	sediment	11746	1.2	1926	1177	Yes	NA	NA	NA	1177	36.8 ( 30.8-43.1 ) 20.3 ( 15.2-26.2 )	Cervus canadensis songaricus	NA	NA	NA	NA	NA	NA	NA	NA	NA	NA	NA	NA	NA	NA	NA	NA	NA	NA	NA	NA	NA	NA	NA	NA	NA	NA	NA	NA	NA	NA
A35003	DCS19-24	B44918	E20030	sediment	16355	1.2	2327	1536	Yes	1269	41.7 ( 35.6-48.1 ) 24.8 ( 19.4-30.8 )	Bos grunniens	176	46.3 ( 30.7-62.6 ) 32.4 ( 18.0-49.8 )	Cervus canadensis songaricus	NA	NA	NA	91	68.8 ( 41.3-89.0 ) 40 ( 19.1-63.9 )	Mammuthus primigenius	NA	NA	NA	NA	NA	NA	NA	NA	NA	NA	NA	NA	NA	NA	NA	NA	NA	NA	NA	NA	NA	NA	NA	NA
A35004	Extraction negative control	B44919	E20031	control	32	4.3	22	0	No	NA	NA	NA	NA	NA	NA	NA	NA	NA	NA	NA	NA	NA	NA	NA	NA	NA	NA	NA	NA	NA	NA	NA	NA	NA	NA	NA	NA	NA	NA	NA	NA	NA	NA	NA	NA
A35005	DCS19-25	B44920	E20032	sediment	8961	1.1	1197	773	Yes	773	48.3 ( 40.1-56.6 ) 26 ( 19.2-33.8 )	Bison bison	NA	NA	NA	NA	NA	NA	NA	NA	NA	NA	NA	NA	NA	NA	NA	NA	NA	NA	NA	NA	NA	NA	NA	NA	NA	NA	NA	NA	NA	NA	NA	NA	NA
A35006	DCS19-26	B44921	E20033	sediment	25689	1.2	8517	8368	Yes	NA	NA	NA	8368	32 ( 29.7-34.3 ) 15.7 ( 13.8-17.7 )	Cervus canadensis songaricus	NA	NA	NA	NA	NA	NA	NA	NA	NA	NA	NA	NA	NA	NA	NA	NA	NA	NA	NA	NA	NA	NA	NA	NA	NA	NA	NA	NA	NA	NA
A35007	DCS19-27	B44922	E20034	sediment	20505	1.2	2771	2320	Yes	2250	36.5 ( 31.8-41.3 ) 15.5 ( 12.1-19.4 )	Bison bonasus	NA	NA	NA	NA	NA	NA	70	57.1 ( 28.9-82.3 ) 35.7 ( 12.8-64.9 )	Mammuthus primigenius	NA	NA	NA	NA	NA	NA	NA	NA	NA	NA	NA	NA	NA	NA	NA	NA	NA	NA	NA	NA	NA	NA	NA	NA
A35008	DCS19-28	B44923	E20035	sediment	25482	1.3	2889	1831	Yes	1831	32.8 ( 26.4-39.7 ) 17.3 ( 12.8-22.6 )	Capra sibirica	NA	NA	NA	NA	NA	NA	NA	NA	NA	NA	NA	NA	NA	NA	NA	NA	NA	NA	NA	NA	NA	NA	NA	NA	NA	NA	NA	NA	NA	NA	NA	NA	NA
A35009	DCS19-29	B44924	E20036	sediment	17533	1.2	3651	0	No	NA	NA	NA	NA	NA	NA	NA	NA	NA	NA	NA	NA	NA	NA	NA	NA	NA	NA	NA	NA	NA	NA	NA	NA	NA	NA	NA	NA	NA	NA	NA	NA	NA	NA	NA	NA
A35010	DCS19-30	B44925	E20037	sediment	12699	1.2	1535	934	Yes	310	37.2 ( 27.0-48.3 ) 29.7 ( 18.9-42.4 )	Bos primigenius	238	41.1 ( 28.1-55.0 ) 20.4 ( 10.6-33.5 )	Cervus canadensis songaricus	NA	NA	NA	NA	NA	NA	NA	NA	NA	386	41.6 ( 30.4-53.4 ) 18.8 ( 11.7-27.8 )	Equus ovodovi	NA	NA	NA	NA	NA	NA	NA	NA	NA	NA	NA	NA	NA	NA	NA	NA	NA	NA
A35011	DCS19-31	B44926	E20038	sediment	12705	1.2	2161	1762	Yes	520	37.2 ( 27.0-48.3 ) 28.9 ( 20.1-39.0 )	Bison bonasus	948	40.5 ( 34.1-47.2 ) 26.9 ( 20.8-33.8 )	Cervus canadensis songaricus	NA	NA	NA	47	60 ( 26.2-87.8 ) 29.4 ( 10.3-56.0 )	Mammuthus primigenius	NA	NA	NA	NA	NA	NA	247	40 ( 27.6-53.5 ) 18.6 ( 10.3-29.7 )	Crocuta crocuta	NA	NA	NA	NA	NA	NA	NA	NA	NA	NA	NA	NA	NA	NA	NA
A35012	DCS19-32	B44927	E20039	sediment	16140	1.2	2171	1725	Yes	680	34.4 ( 26.1-43.6 ) 28.7 ( 19.9-39.0 )	Bison bonasus	449	42.5 ( 32.9-52.4 ) 28.4 ( 19.9-38.2 )	Cervus canadensis songaricus	38	83.3 ( 51.6-97.9 ) 60 ( 14.7-94.7 )	Canis lupus lupus	NA	NA	NA	NA	NA	NA	NA	NA	NA	558	31.6 ( 23.2-40.9 ) 22.3 ( 15.7-30.1 )	Crocuta crocuta	NA	NA	NA	NA	NA	NA	NA	NA	NA	NA	NA	NA	NA	NA	NA
A35013	DCS19-33	B44928	E20040	sediment	25844	1.3	6111	5771	Yes	253	35.8 ( 23.1-50.2 ) 25 ( 13.6-39.6 )	Bison bonasus	164	45.7 ( 28.8-63.4 ) 30.8 ( 17.0-47.6 )	Cervus canadensis songaricus	NA	NA	NA	NA	NA	NA	NA	NA	NA	5354	31.2 ( 28.5-34.1 ) 11.9 ( 10.2-13.8 )	Equus ovodovi	NA	NA	NA	NA	NA	NA	NA	NA	NA	NA	NA	NA	NA	NA	NA	NA	NA	NA
A35015	Library negative control	B44929		control	4	4.5	0	0	No	NA	NA	NA	NA	NA	NA	NA	NA	NA	NA	NA	NA	NA	NA	NA	NA	NA	NA	NA	NA	NA	NA	NA	NA	NA	NA	NA	NA	NA	NA	NA	NA	NA	NA	NA	NA
A35017	DCS19-34	B44930	E20042	sediment	19619	1.2	2888	2106	Yes	1128	47.7 ( 40.6-54.9 ) 32.1 ( 25.6-39.2 )	Bison bison	271	59.7 ( 46.4-71.9 ) 31.1 ( 18.2-46.6 )	Cervus canadensis songaricus	313	58.2 ( 46.6-69.2 ) 35.3 ( 24.1-47.8 )	Canis lupus	NA	NA	NA	234	46.2 ( 32.2-60.5 ) 40.4 ( 27.0-54.9 )	Coelodonta antiquitatis	160	42.4 ( 25.5-60.8 ) 29.4 ( 15.1-47.5 )	Equus caballus	NA	NA	NA	NA	NA	NA	NA	NA	NA	NA	NA	NA	NA	NA	NA	NA	NA	NA
A35018	DCS19-35	B44931	E20043	sediment	15147	1.2	1833	979	Yes	783	48.5 ( 40.7-56.3 ) 23.7 ( 16.9-31.7 )	Bison bison	NA	NA	NA	48	36.4 ( 10.9-69.2 ) 55.6 ( 21.2-86.3 )	Canis lupus lupus	37	50 ( 21.1-78.9 ) 50 ( 15.7-84.3 )	Mammuthus primigenius	NA	NA	NA	111	59.1 ( 36.4-79.3 ) 37.5 ( 18.8-59.4 )	Equus ovodovi	NA	NA	NA	NA	NA	NA	NA	NA	NA	NA	NA	NA	NA	NA	NA	NA	NA	NA
A35019	DCS19-36	B44932	E20044	sediment	13394	1.2	1418	649	Yes	497	48.5 ( 38.4-58.7 ) 26.1 ( 17.5-36.3 )	Bison bison	NA	NA	NA	39	81.8 ( 48.2-97.7 ) 36.4 ( 17.2-59.3 )	Canis lupus laniger	31	57.1 ( 18.4-90.1 ) 40 ( 12.2-73.8 )	Mammuthus primigenius	NA	NA	NA	82	45.5 ( 16.7-76.6 ) 28 ( 12.1-49.4 )	Equus ovodovi	NA	NA	NA	NA	NA	NA	NA	NA	NA	NA	NA	NA	NA	NA	NA	NA	NA	NA
A35020	Extraction negative control	B44933	E20045	control	32	3.4	26	0	No	NA	NA	NA	NA	NA	NA	NA	NA	NA	NA	NA	NA	NA	NA	NA	NA	NA	NA	NA	NA	NA	NA	NA	NA	NA	NA	NA	NA	NA	NA	NA	NA	NA	NA	NA	NA
A35021	DCS19-37	B44934	E20046	sediment	22256	1.2	4157	411	Yes	169	39.1 ( 25.1-54.6 ) 31.6 ( 17.5-48.7 )	Bison priscus	120	28 ( 12.1-49.4 ) 30 ( 14.7-49.4 )	Cervus canadensis songaricus	NA	NA	NA	NA	NA	NA	NA	NA	NA	122	48 ( 27.8-68.7 ) 25.8 ( 11.9-44.6 )	Equus ovodovi	NA	NA	NA	NA	NA	NA	NA	NA	NA	NA	NA	NA	NA	NA	NA	NA	NA	NA
A35022	DCS19-38	B44935	E20047	sediment	16245	1.2	2179	0	No	NA	NA	NA	NA	NA	NA	NA	NA	NA	NA	NA	NA	NA	NA	NA	NA	NA	NA	NA	NA	NA	NA	NA	NA	NA	NA	NA	NA	NA	NA	NA	NA	NA	NA	NA	NA
A35023	DCS19-39	B44936	E20048	sediment	17755	1.2	2536	1918	Yes	569	42.6 ( 33.1-52.5 ) 21.6 ( 13.5-31.6 )	Bos mutus	207	44.2 ( 29.1-60.1 ) 27.8 ( 14.2-45.2 )	Cervus canadensis songaricus	NA	NA	NA	53	60 ( 32.3-83.7 ) 45.5 ( 16.7-76.6 )	Mammuthus columbi	78	52.6 ( 28.9-75.6 ) 35 ( 15.4-59.2 )	Coelodonta antiquitatis	1011	48.6 ( 41.7-55.5 ) 20.6 ( 15.5-26.5 )	Equus ovodovi	NA	NA	NA	NA	NA	NA	NA	NA	NA	NA	NA	NA	NA	NA	NA	NA	NA	NA
A35024	DCS19-40	B44937	E20049	sediment	19449	1.2	3031	2830	Yes	848	40.1 ( 31.9-48.9 ) 18.5 ( 12.1-26.5 )	Capra sibirica	1399	41.6 ( 36.0-47.4 ) 24.6 ( 19.6-30.2 )	Cervus canadensis songaricus	NA	NA	NA	NA	NA	NA	NA	NA	NA	NA	NA	NA	583	34 ( 25.0-43.8 ) 21.4 ( 14.7-29.4 )	Crocuta crocuta	NA	NA	NA	NA	NA	NA	NA	NA	NA	NA	NA	NA	NA	NA	NA
A35025	DCS19-41	B44938	E20050	sediment	10533	1.1	1371	1292	Yes	283	35.8 ( 24.5-48.5 ) 43.1 ( 29.3-57.8 )	Bos taurus	433	46.2 ( 36.5-56.2 ) 20 ( 12.8-28.9 )	Cervus canadensis songaricus	NA	NA	NA	NA	NA	NA	38	50 ( 18.7-81.3 ) 100 ( 29.2-100.0 )	Coelodonta antiquitatis	187	35.4 ( 22.2-50.5 ) 23.1 ( 11.1-39.3 )	Equus ovodovi	351	46.3 ( 34.0-58.9 ) 17 ( 10.1-26.2 )	Crocuta crocuta	NA	NA	NA	NA	NA	NA	NA	NA	NA	NA	NA	NA	NA	NA	NA
A35026	DCS19-42	B44939	E20051	sediment	21269	1.3	2618	2319	Yes	855	49.6 ( 41.1-58.2 ) 26.4 ( 19.3-34.5 )	Bison bonasus	NA	NA	NA	NA	NA	NA	160	70.7 ( 54.5-83.9 ) 30.6 ( 16.3-48.1 )	Mammuthus primigenius	153	51.3 ( 34.8-67.6 ) 31.4 ( 16.9-49.3 )	Coelodonta antiquitatis	54	63.6 ( 30.8-89.1 ) 50 ( 11.8-88.2 )	Equus caballus	956	37.8 ( 30.8-45.1 ) 22.1 ( 16.8-28.2 )	Crocuta crocuta	NA	NA	NA	141	56.7 ( 37.4-74.5 ) 26.1 ( 10.2-48.4 )	Panthera leo	NA	NA	NA	NA	NA	NA	NA	NA	NA
A35027	DCS19-43	B44940	E20052	sediment	20769	1.2	2733	2733	Yes	806	44.1 ( 36.6-51.7 ) 28.4 ( 21.1-36.6 )	Bos primigenius	663	43.8 ( 35.8-52.0 ) 27.3 ( 20.4-35.0 )	Cervus canadensis songaricus	87	43.5 ( 23.2-65.5 ) 33.3 ( 11.8-61.6 )	Canis lupus lupus	66	60 ( 26.2-87.8 ) 33.3 ( 13.3-59.0 )	Mammuthus primigenius	68	40 ( 12.2-73.8 ) 50 ( 23.0-77.0 )	Coelodonta antiquitatis	142	36.7 ( 19.9-56.1 ) 27.8 ( 14.2-45.2 )	Equus caballus	901	34.6 ( 27.3-42.4 ) 16.9 ( 11.8-23.2 )	Crocuta crocuta	NA	NA	NA	NA	NA	NA	NA	NA	NA	NA	NA	NA	NA	NA	NA
A35028	DCS19-44	B44941	E20053	sediment	10534	1.2	1163	213	Yes	NA	NA	NA	213	55.1 ( 40.2-69.3 ) 36.4 ( 22.4-52.2 )	Cervus canadensis songaricus	NA	NA	NA	NA	NA	NA	NA	NA	NA	NA	NA	NA	NA	NA	NA	NA	NA	NA	NA	NA	NA	NA	NA	NA	NA	NA	NA	NA	NA	NA
A35029	DCS19-45	B44942	E20054	sediment	11406	1.2	1748	1620	Yes	565	54.5 ( 44.8-64.1 ) 31.5 ( 22.2-42.0 )	Bison priscus	NA	NA	NA	106	59.1 ( 36.4-79.3 ) 60 ( 36.1-80.9 )	Canis lupus lupus	205	63.2 ( 49.3-75.6 ) 32.4 ( 17.4-50.5 )	Mammuthus primigenius	230	53.3 ( 37.9-68.3 ) 34.1 ( 20.1-50.6 )	Coelodonta antiquitatis	135	43.5 ( 23.2-65.5 ) 26.1 ( 10.2-48.4 )	Equus ovodovi	379	38 ( 28.1-48.8 ) 22 ( 13.6-32.5 )	Crocuta crocuta	NA	NA	NA	NA	NA	NA	NA	NA	NA	NA	NA	NA	NA	NA	NA
A35030	DCS19-46	B44943	E20055	sediment	11492	1.2	1360	1118	Yes	229	59.5 ( 42.1-75.2 ) 28.9 ( 16.4-44.3 )	Bos javanicus	NA	NA	NA	68	45 ( 23.1-68.5 ) 33.3 ( 14.6-57.0 )	Canis lupus	NA	NA	NA	260	52.4 ( 39.4-65.1 ) 25 ( 14.0-38.9 )	Coelodonta antiquitatis	77	46.7 ( 21.3-73.4 ) 35.3 ( 14.2-61.7 )	Equus caballus	484	43 ( 31.9-54.7 ) 20.9 ( 13.7-29.7 )	Crocuta crocuta	NA	NA	NA	NA	NA	NA	NA	NA	NA	NA	NA	NA	NA	NA	NA
A35031	DCS19-47	B44944	E20056	sediment	13727	1.3	1142	999	Yes	308	45.8 ( 32.7-59.2 ) 38.6 ( 26.0-52.4 )	Bison priscus	NA	NA	NA	NA	NA	NA	NA	NA	NA	NA	NA	NA	NA	NA	NA	691	44.4 ( 35.8-53.2 ) 21.7 ( 15.5-28.9 )	Crocuta crocuta	NA	NA	NA	NA	NA	NA	NA	NA	NA	NA	NA	NA	NA	NA	NA
A35032	DCS19-48	B44945	E20057	sediment	7453	1.2	904	484	Yes	484	44.2 ( 32.8-55.9 ) 31.6 ( 21.4-43.3 )	Ovis vignei	NA	NA	NA	NA	NA	NA	NA	NA	NA	NA	NA	NA	NA	NA	NA	NA	NA	NA	NA	NA	NA	NA	NA	NA	NA	NA	NA	NA	NA	NA	NA	NA	NA
A35033	Extraction negative control	B44946	E20058	control	111	6.5	85	0	No	NA	NA	NA	NA	NA	NA	NA	NA	NA	NA	NA	NA	NA	NA	NA	NA	NA	NA	NA	NA	NA	NA	NA	NA	NA	NA	NA	NA	NA	NA	NA	NA	NA	NA	NA	NA
A35035	Library negative control	B44947		control	47	5.4	39	0	No	NA	NA	NA	NA	NA	NA	NA	NA	NA	NA	NA	NA	NA	NA	NA	NA	NA	NA	NA	NA	NA	NA	NA	NA	NA	NA	NA	NA	NA	NA	NA	NA	NA	NA	NA	NA
A35037	DCS19-49	B44948	E20060	sediment	20799	1.2	3208	2972	Yes	1944	44.5 ( 39.8-49.3 ) 27 ( 22.7-31.6 )	Bison bonasus	64	90 ( 55.5-99.7 ) 44.4 ( 13.7-78.8 )	Cervus canadensis songaricus	NA	NA	NA	NA	NA	NA	276	48 ( 36.3-59.8 ) 23.5 ( 14.8-34.2 )	Coelodonta antiquitatis	NA	NA	NA	688	23.8 ( 17.1-31.6 ) 19.6 ( 13.8-26.6 )	Crocuta crocuta	NA	NA	NA	NA	NA	NA	NA	NA	NA	NA	NA	NA	NA	NA	NA
A35038	DCS19-50	B44949	E20061	sediment	15318	1.2	1883	1071	Yes	909	43.6 ( 36.4-51.0 ) 24.7 ( 18.0-32.4 )	Ovis ammon	162	52.8 ( 35.5-69.6 ) 27.8 ( 14.2-45.2 )	Cervus canadensis songaricus	NA	NA	NA	NA	NA	NA	NA	NA	NA	NA	NA	NA	NA	NA	NA	NA	NA	NA	NA	NA	NA	NA	NA	NA	NA	NA	NA	NA	NA	NA
A35039	DCS19-51	B44950	E20062	sediment	8427	1.1	1119	0	No	NA	NA	NA	NA	NA	NA	NA	NA	NA	NA	NA	NA	NA	NA	NA	NA	NA	NA	NA	NA	NA	NA	NA	NA	NA	NA	NA	NA	NA	NA	NA	NA	NA	NA	NA	NA
A35040	DCS19-52	B44951	E20063	sediment	13414	1.1	2540	877	Yes	NA	NA	NA	NA	NA	NA	877	44.7 ( 37.7-51.7 ) 19.4 ( 13.9-25.8 )	Canis lupus lupus	NA	NA	NA	NA	NA	NA	NA	NA	NA	NA	NA	NA	NA	NA	NA	NA	NA	NA	NA	NA	NA	NA	NA	NA	NA	NA	NA
A35041	DCS19-53	B44952	E20064	sediment	13881	1.2	1008	313	Yes	313	52.9 ( 40.4-65.2 ) 27.9 ( 17.1-40.8 )	Bos mutus	NA	NA	NA	NA	NA	NA	NA	NA	NA	NA	NA	NA	NA	NA	NA	NA	NA	NA	NA	NA	NA	NA	NA	NA	NA	NA	NA	NA	NA	NA	NA	NA	NA
A35042	DCS19-54	B44953	E20065	sediment	8582	1.2	812	455	Yes	NA	NA	NA	NA	NA	NA	NA	NA	NA	76	46.2 ( 19.2-74.9 ) 47.6 ( 25.7-70.2 )	Mammuthus primigenius	NA	NA	NA	35	55.6 ( 21.2-86.3 ) 36.4 ( 10.9-69.2 )	Equus ovodovi	344	40.3 ( 29.2-52.1 ) 25.3 ( 16.2-36.4 )	Crocuta crocuta	NA	NA	NA	NA	NA	NA	NA	NA	NA	NA	NA	NA	NA	NA	NA
A35043	DCS19-55	B44954	E20066	sediment	20746	1.3	3315	2962	Yes	NA	NA	NA	329	36.8 ( 26.1-48.7 ) 25.5 ( 14.3-39.6 )	Capreolus pygargus	1526	41.1 ( 36.2-46.1 ) 22.6 ( 18.3-27.3 )	Canis lupus	NA	NA	NA	204	43.4 ( 29.8-57.7 ) 21.1 ( 11.4-33.9 )	Coelodonta antiquitatis	39	57.1 ( 18.4-90.1 ) 40 ( 12.2-73.8 )	Equus przewalskii	864	43.8 ( 36.5-51.3 ) 19.3 ( 13.9-25.9 )	Crocuta crocuta	NA	NA	NA	NA	NA	NA	NA	NA	NA	NA	NA	NA	NA	NA	NA
A35044	DCS19-56	B44955	E20067	sediment	8930	1.2	679	601	Yes	83	63.6 ( 30.8-89.1 ) 29.4 ( 10.3-56.0 )	Ovis ammon	110	61.9 ( 38.4-81.9 ) 44.4 ( 25.5-64.7 )	Cervus canadensis songaricus	NA	NA	NA	NA	NA	NA	NA	NA	NA	NA	NA	NA	408	45.9 ( 35.0-57.0 ) 23.6 ( 15.2-33.8 )	Crocuta crocuta	NA	NA	NA	NA	NA	NA	NA	NA	NA	NA	NA	NA	NA	NA	NA
A35045	DCS19-57	B44956	E20068	sediment	8301	1.1	932	906	Yes	261	44.4 ( 31.9-57.5 ) 32.1 ( 19.9-46.3 )	Bison priscus	NA	NA	NA	29	75 ( 34.9-96.8 ) 50 ( 11.8-88.2 )	Canis lupus lupus	131	57.9 ( 40.8-73.7 ) 30.8 ( 14.3-51.8 )	Mammuthus primigenius	100	70.8 ( 48.9-87.4 ) 41.7 ( 22.1-63.4 )	Coelodonta antiquitatis	59	35.7 ( 12.8-64.9 ) 38.5 ( 13.9-68.4 )	Equus przewalskii	326	43.1 ( 30.2-56.8 ) 29.2 ( 19.0-41.1 )	Crocuta crocuta	NA	NA	NA	NA	NA	NA	NA	NA	NA	NA	NA	NA	NA	NA	NA
A35046	DCS19-58	B44957	E20069	sediment	16408	1.2	1649	956	Yes	956	41.5 ( 33.3-50.1 ) 22.8 ( 16.5-30.1 )	Bos primigenius	NA	NA	NA	NA	NA	NA	NA	NA	NA	NA	NA	NA	NA	NA	NA	NA	NA	NA	NA	NA	NA	NA	NA	NA	NA	NA	NA	NA	NA	NA	NA	NA	NA
A35047	DCS19-59	B44958	E20070	sediment	15675	1.2	1781	940	Yes	707	43.8 ( 35.0-52.8 ) 28.8 ( 20.6-38.2 )	Bison bonasus	233	48.7 ( 32.4-65.2 ) 33.3 ( 17.3-52.8 )	Cervus canadensis songaricus	NA	NA	NA	NA	NA	NA	NA	NA	NA	NA	NA	NA	NA	NA	NA	NA	NA	NA	NA	NA	NA	NA	NA	NA	NA	NA	NA	NA	NA	NA
A35048	DCS19-60	B44959	E20071	sediment	23263	1.2	2804	2770	Yes	942	46.9 ( 38.1-55.9 ) 20.5 ( 14.3-28.0 )	Capra sibirica	897	43.2 ( 36.0-50.7 ) 29.3 ( 22.6-36.9 )	Cervus canadensis songaricus	72	50 ( 26.0-74.0 ) 58.8 ( 32.9-81.6 )	Canis lupus laniger	NA	NA	NA	NA	NA	NA	NA	NA	NA	859	33.7 ( 26.5-41.6 ) 20.9 ( 15.3-27.4 )	Crocuta crocuta	NA	NA	NA	NA	NA	NA	NA	NA	NA	NA	NA	NA	NA	NA	NA
A35049	Extraction negative control	B44960	E20072	control	62	3.7	57	0	No	NA	NA	NA	NA	NA	NA	NA	NA	NA	NA	NA	NA	NA	NA	NA	NA	NA	NA	NA	NA	NA	NA	NA	NA	NA	NA	NA	NA	NA	NA	NA	NA	NA	NA	NA	NA
A35050	DCS19-61	B44961	E20073	sediment	7385	1.2	757	368	Yes	NA	NA	NA	NA	NA	NA	30	62.5 ( 24.5-91.5 ) 50 ( 11.8-88.2 )	Canis lupus lupus	NA	NA	NA	NA	NA	NA	52	61.5 ( 31.6-86.1 ) 50 ( 11.8-88.2 )	Equus przewalskii	286	39.2 ( 25.8-53.9 ) 18.8 ( 10.1-30.5 )	Crocuta crocuta	NA	NA	NA	NA	NA	NA	NA	NA	NA	NA	NA	NA	NA	NA	NA
A35051	DCS19-62	B44962	E20074	sediment	23337	1.3	4123	3823	Yes	1338	55.8 ( 49.3-62.2 ) 34.3 ( 27.8-41.3 )	Bison priscus	485	56.6 ( 46.6-66.2 ) 32.5 ( 22.2-44.1 )	Cervus canadensis songaricus	NA	NA	NA	696	56.9 ( 49.4-64.2 ) 39.7 ( 31.1-48.8 )	Mammuthus primigenius	294	55.8 ( 44.1-67.2 ) 45.3 ( 31.6-59.6 )	Coelodonta antiquitatis	213	61.4 ( 45.5-75.6 ) 40.8 ( 27.0-55.8 )	Equus przewalskii	797	43.7 ( 35.8-51.8 ) 23.3 ( 16.7-31.0 )	Crocuta crocuta	NA	NA	NA	NA	NA	NA	NA	NA	NA	NA	NA	NA	NA	NA	NA
A35052	DCS19-63	B44963	E20075	sediment	22929	1.3	2669	2512	Yes	372	55.1 ( 43.4-66.4 ) 23.8 ( 14.0-36.2 )	Bison bison	677	40 ( 32.3-48.0 ) 25.7 ( 19.4-33.0 )	Cervus canadensis songaricus	83	50 ( 29.1-70.9 ) 30 ( 14.7-49.4 )	Canis lupus	NA	NA	NA	NA	NA	NA	94	41.2 ( 18.4-67.1 ) 26.1 ( 10.2-48.4 )	Equus hemionus kulan	1286	40.1 ( 34.1-46.2 ) 15.1 ( 11.2-19.6 )	Crocuta crocuta	NA	NA	NA	NA	NA	NA	NA	NA	NA	NA	NA	NA	NA	NA	NA
A35053	DCS19-64	B44964	E20076	sediment	19390	1.2	3211	2512	Yes	1984	44.1 ( 39.3-49.0 ) 25.1 ( 20.9-29.7 )	Bison priscus	187	45.5 ( 30.4-61.2 ) 29.6 ( 13.8-50.2 )	Cervus canadensis songaricus	NA	NA	NA	NA	NA	NA	341	35.1 ( 24.4-47.1 ) 20.6 ( 11.7-32.1 )	Coelodonta antiquitatis	NA	NA	NA	NA	NA	NA	NA	NA	NA	NA	NA	NA	NA	NA	NA	NA	NA	NA	NA	NA	NA
A35054	DCS19-65	B44965	E20077	sediment	15342	1.2	1976	0	No	NA	NA	NA	NA	NA	NA	NA	NA	NA	NA	NA	NA	NA	NA	NA	NA	NA	NA	NA	NA	NA	NA	NA	NA	NA	NA	NA	NA	NA	NA	NA	NA	NA	NA	NA	NA
A35055	DCS19-66	B44966	E20078	sediment	16328	1.2	2512	1664	Yes	NA	NA	NA	1664	45.5 ( 39.8-51.3 ) 19.5 ( 15.2-24.4 )	Cervus canadensis songaricus	NA	NA	NA	NA	NA	NA	NA	NA	NA	NA	NA	NA	NA	NA	NA	NA	NA	NA	NA	NA	NA	NA	NA	NA	NA	NA	NA	NA	NA	NA
A35056	DCS19-67	B44967	E20079	sediment	17228	1.2	1613	1024	Yes	649	33.7 ( 24.4-43.9 ) 18.5 ( 10.8-28.7 )	Bison bonasus	158	40.5 ( 24.8-57.9 ) 34.2 ( 19.6-51.4 )	Cervus canadensis songaricus	NA	NA	NA	NA	NA	NA	NA	NA	NA	NA	NA	NA	NA	NA	NA	NA	NA	NA	217	44.2 ( 29.1-60.1 ) 33.3 ( 20.0-49.0 )	Panthera leo persica	NA	NA	NA	NA	NA	NA	NA	NA	NA
A35057	DCS19-68	B44968	E20080	sediment	20755	1.2	1973	1269	Yes	NA	NA	NA	136	36.8 ( 16.3-61.6 ) 36.8 ( 16.3-61.6 )	Cervus nippon centralis	NA	NA	NA	NA	NA	NA	NA	NA	NA	NA	NA	NA	1133	28 ( 21.9-34.8 ) 15.2 ( 10.7-20.8 )	Crocuta crocuta	NA	NA	NA	NA	NA	NA	NA	NA	NA	NA	NA	NA	NA	NA	NA
A35058	DCS19-69	B44969	E20081	sediment	11416	1.2	938	851	Yes	122	35 ( 15.4-59.2 ) 50 ( 26.0-74.0 )	Bison bonasus	NA	NA	NA	NA	NA	NA	NA	NA	NA	NA	NA	NA	NA	NA	NA	729	32.9 ( 25.2-41.3 ) 15.9 ( 10.3-23.1 )	Crocuta crocuta	NA	NA	NA	NA	NA	NA	NA	NA	NA	NA	NA	NA	NA	NA	NA
A35059	DCS19-70	B44970	E20082	sediment	6571	1.1	948	684	Yes	NA	NA	NA	684	40.4 ( 32.5-48.7 ) 18 ( 11.9-25.6 )	Cervus canadensis songaricus	NA	NA	NA	NA	NA	NA	NA	NA	NA	NA	NA	NA	NA	NA	NA	NA	NA	NA	NA	NA	NA	NA	NA	NA	NA	NA	NA	NA	NA	NA
A35060	DCS19-71	B44971	E20083	sediment	15220	1.1	3682	3506	Yes	441	37.4 ( 28.5-46.9 ) 22.8 ( 14.7-32.8 )	Bison bonasus	3065	36.8 ( 32.9-40.9 ) 19.7 ( 16.6-23.1 )	Cervus canadensis songaricus	NA	NA	NA	NA	NA	NA	NA	NA	NA	NA	NA	NA	NA	NA	NA	NA	NA	NA	NA	NA	NA	NA	NA	NA	NA	NA	NA	NA	NA	NA
A35062	Library negative control	B44972		control	8	3.2	7	0	No	NA	NA	NA	NA	NA	NA	NA	NA	NA	NA	NA	NA	NA	NA	NA	NA	NA	NA	NA	NA	NA	NA	NA	NA	NA	NA	NA	NA	NA	NA	NA	NA	NA	NA	NA	NA
A35064	DCS19-72	B44973	E20085	sediment	15026	1.2	1475	691	Yes	534	50.5 ( 40.0-61.1 ) 26 ( 17.7-35.7 )	Bison bonasus	95	37.5 ( 18.8-59.4 ) 45.5 ( 16.7-76.6 )	Cervus canadensis songaricus	31	60 ( 26.2-87.8 ) 36.4 ( 10.9-69.2 )	Canis lupus lupus	31	50 ( 23.0-77.0 ) 50 ( 11.8-88.2 )	Mammuthus primigenius	NA	NA	NA	NA	NA	NA	NA	NA	NA	NA	NA	NA	NA	NA	NA	NA	NA	NA	NA	NA	NA	NA	NA	NA
A35065	Extraction negative control	B44974	E20086	control	69	3.5	61	0	No	NA	NA	NA	NA	NA	NA	NA	NA	NA	NA	NA	NA	NA	NA	NA	NA	NA	NA	NA	NA	NA	NA	NA	NA	NA	NA	NA	NA	NA	NA	NA	NA	NA	NA	NA	NA
A35066	DCS19-73	B44975	E20087	sediment	12221	1.2	1370	607	Yes	607	49.1 ( 39.6-58.7 ) 21.4 ( 13.8-30.9 )	Bison bonasus	NA	NA	NA	NA	NA	NA	NA	NA	NA	NA	NA	NA	NA	NA	NA	NA	NA	NA	NA	NA	NA	NA	NA	NA	NA	NA	NA	NA	NA	NA	NA	NA	NA
A35067	DCS19-74	B44976	E20088	sediment	12188	1.1	1898	1848	Yes	783	58.4 ( 50.0-66.4 ) 44.2 ( 34.9-53.9 )	Bos mutus	465	56.1 ( 44.7-67.0 ) 44.4 ( 31.9-57.5 )	Cervus canadensis songaricus	41	69.2 ( 38.6-90.9 ) 46.2 ( 19.2-74.9 )	Canis lupus lupus	116	70 ( 50.6-85.3 ) 43.5 ( 23.2-65.5 )	Mammuthus primigenius	NA	NA	NA	NA	NA	NA	347	40 ( 28.9-52.0 ) 23.1 ( 12.5-36.8 )	Crocuta crocuta	96	57.9 ( 33.5-79.7 ) 46.7 ( 21.3-73.4 )	Ursus spelaeus	NA	NA	NA	NA	NA	NA	NA	NA	NA	NA	NA	NA
A35068	DCS19-75	B44977	E20089	sediment	11386	1.1	1806	1177	Yes	1177	34 ( 27.4-41.2 ) 20 ( 14.9-26.0 )	Bison bonasus	NA	NA	NA	NA	NA	NA	NA	NA	NA	NA	NA	NA	NA	NA	NA	NA	NA	NA	NA	NA	NA	NA	NA	NA	NA	NA	NA	NA	NA	NA	NA	NA	NA
A35069	DCS19-76	B44978	E20090	sediment	6682	1.1	515	114	Yes	NA	NA	NA	77	57.1 ( 28.9-82.3 ) 54.5 ( 23.4-83.3 )	Rusa unicolor	NA	NA	NA	NA	NA	NA	NA	NA	NA	37	62.5 ( 24.5-91.5 ) 55.6 ( 21.2-86.3 )	Equus ovodovi	NA	NA	NA	NA	NA	NA	NA	NA	NA	NA	NA	NA	NA	NA	NA	NA	NA	NA
A35070	DCS19-77	B44979	E20091	sediment	9349	1.1	917	830	Yes	126	56.5 ( 34.5-76.8 ) 40.9 ( 20.7-63.6 )	Bison priscus	226	49 ( 34.8-63.4 ) 20.9 ( 10.0-36.0 )	Cervus canadensis songaricus	NA	NA	NA	NA	NA	NA	NA	NA	NA	NA	NA	NA	478	26.8 ( 18.3-36.8 ) 22.7 ( 14.8-32.3 )	Crocuta crocuta	NA	NA	NA	NA	NA	NA	NA	NA	NA	NA	NA	NA	NA	NA	NA
A35071	DCS19-78	B44980	E20092	sediment	17279	1.2	1909	1883	Yes	401	36.5 ( 25.6-48.5 ) 25 ( 14.7-37.9 )	Bison bonasus	276	37.5 ( 24.0-52.6 ) 25 ( 13.2-40.3 )	Cervus canadensis songaricus	143	58.3 ( 40.8-74.5 ) 26.9 ( 11.6-47.8 )	Canis lupus familiaris	NA	NA	NA	NA	NA	NA	NA	NA	NA	1063	29.8 ( 23.2-37.1 ) 15.4 ( 10.7-21.2 )	Crocuta crocuta	NA	NA	NA	NA	NA	NA	NA	NA	NA	NA	NA	NA	NA	NA	NA
A35072	DCS19-79	B44981	E20093	sediment	13027	1.2	1350	1300	Yes	213	34 ( 20.9-49.3 ) 43.9 ( 28.5-60.3 )	Bison bison	223	42.9 ( 27.7-59.0 ) 26.7 ( 14.6-41.9 )	Cervus canadensis songaricus	NA	NA	NA	NA	NA	NA	NA	NA	NA	NA	NA	NA	665	34.4 ( 26.1-43.4 ) 16.3 ( 10.5-23.6 )	Crocuta crocuta	199	43.1 ( 30.2-56.8 ) 27.6 ( 12.7-47.2 )	Ursus arctos	NA	NA	NA	NA	NA	NA	NA	NA	NA	NA	NA	NA
A35073	DCS19-80	B44982	E20094	sediment	23853	1.2	5771	4901	Yes	1095	53.2 ( 46.4-59.9 ) 42.8 ( 35.0-50.8 )	Bison bison	3207	56.1 ( 51.9-60.4 ) 47 ( 42.2-51.7 )	Cervus canadensis songaricus	NA	NA	NA	NA	NA	NA	199	55.8 ( 41.3-69.5 ) 41.7 ( 25.5-59.2 )	Coelodonta antiquitatis	NA	NA	NA	NA	NA	NA	400	55.7 ( 44.1-66.9 ) 23.1 ( 13.5-35.2 )	Ursus arctos	NA	NA	NA	NA	NA	NA	NA	NA	NA	NA	NA	NA
A35074	DCS19-81	B44983	E20095	sediment	21695	1.2	3170	3016	Yes	1181	59.3 ( 53.2-65.1 ) 39.9 ( 33.3-46.8 )	Bos mutus	327	49.3 ( 37.6-61.1 ) 42.9 ( 30.5-56.0 )	Cervus canadensis songaricus	416	66 ( 56.2-75.0 ) 41.4 ( 29.8-53.8 )	Canis lupus lupus	98	56.5 ( 34.5-76.8 ) 35.3 ( 14.2-61.7 )	Mammuthus primigenius	407	51.9 ( 40.5-63.1 ) 40.5 ( 29.9-51.7 )	Coelodonta antiquitatis	NA	NA	NA	587	47.1 ( 38.0-56.4 ) 24.8 ( 16.7-34.3 )	Crocuta crocuta	NA	NA	NA	NA	NA	NA	NA	NA	NA	NA	NA	NA	NA	NA	NA
A35075	DCS19-82	B44984	E20096	sediment	13681	1.2	1471	1471	Yes	302	44.8 ( 31.7-58.5 ) 39.6 ( 25.8-54.7 )	Bos grunniens	120	71.4 ( 47.8-88.7 ) 26.1 ( 10.2-48.4 )	Cervus nippon kopschi	264	47.5 ( 34.6-60.7 ) 37 ( 23.2-52.5 )	Canis lupus	NA	NA	NA	NA	NA	NA	NA	NA	NA	785	30.7 ( 23.2-39.1 ) 17.3 ( 11.9-23.8 )	Crocuta crocuta	NA	NA	NA	NA	NA	NA	NA	NA	NA	NA	NA	NA	NA	NA	NA
A35077	Library negative control	B44985		control	3	4.8	0	0	No	NA	NA	NA	NA	NA	NA	NA	NA	NA	NA	NA	NA	NA	NA	NA	NA	NA	NA	NA	NA	NA	NA	NA	NA	NA	NA	NA	NA	NA	NA	NA	NA	NA	NA	NA	NA
A35079	DCS19-83	B44986	E20098	sediment	24312	1.2	2738	2609	Yes	494	55.5 ( 45.7-64.9 ) 26.7 ( 18.9-35.7 )	Bos grunniens	514	49 ( 38.9-59.2 ) 29.1 ( 21.0-38.2 )	Cervus canadensis songaricus	56	45 ( 23.1-68.5 ) 50 ( 21.1-78.9 )	Canis lupus lupus	NA	NA	NA	165	47.5 ( 31.5-63.9 ) 32.6 ( 19.5-48.0 )	Coelodonta antiquitatis	NA	NA	NA	1380	36.6 ( 31.0-42.5 ) 22.4 ( 17.8-27.5 )	Crocuta crocuta	NA	NA	NA	NA	NA	NA	NA	NA	NA	NA	NA	NA	NA	NA	NA
A35080	DCS19-84	B44987	E20099	sediment	9677	1.1	861	819	Yes	72	46.2 ( 19.2-74.9 ) 43.8 ( 19.8-70.1 )	Bison priscus	134	58.8 ( 32.9-81.6 ) 27.6 ( 12.7-47.2 )	Capreolus pygargus	NA	NA	NA	NA	NA	NA	299	43 ( 31.9-54.7 ) 25 ( 15.3-37.0 )	Coelodonta antiquitatis	NA	NA	NA	314	33.3 ( 22.0-46.3 ) 22.8 ( 12.7-35.8 )	Crocuta crocuta	NA	NA	NA	NA	NA	NA	NA	NA	NA	NA	NA	NA	NA	NA	NA
A35081	Extraction negative control	B44988	E20100	control	177	6.4	152	0	No	NA	NA	NA	NA	NA	NA	NA	NA	NA	NA	NA	NA	NA	NA	NA	NA	NA	NA	NA	NA	NA	NA	NA	NA	NA	NA	NA	NA	NA	NA	NA	NA	NA	NA	NA	NA
A35082	DCS19-85	B44989	E20101	sediment	21291	1.3	1872	99	Yes	NA	NA	NA	43	50 ( 15.7-84.3 ) 72.7 ( 39.0-94.0 )	Cervus elaphus	NA	NA	NA	56	44.4 ( 21.5-69.2 ) 36.4 ( 10.9-69.2 )	Mammuthus primigenius	NA	NA	NA	NA	NA	NA	NA	NA	NA	NA	NA	NA	NA	NA	NA	NA	NA	NA	NA	NA	NA	NA	NA	NA
A35083	DCS19-86	B44990	E20102	sediment	23614	1.3	2259	2161	Yes	223	46.6 ( 33.3-60.1 ) 44.4 ( 29.6-60.0 )	Bos mutus	222	41.3 ( 27.0-56.8 ) 42.6 ( 29.2-56.8 )	Cervus canadensis songaricus	50	43.8 ( 19.8-70.1 ) 52.9 ( 27.8-77.0 )	Canis lupus lupus	110	50 ( 31.9-68.1 ) 26.9 ( 11.6-47.8 )	Mammuthus primigenius	NA	NA	NA	38	70 ( 34.8-93.3 ) 50 ( 15.7-84.3 )	Equus ovodovi	1518	35.2 ( 29.8-40.9 ) 19.6 ( 15.5-24.3 )	Crocuta crocuta	NA	NA	NA	NA	NA	NA	NA	NA	NA	NA	NA	NA	NA	NA	NA
A35084	DCS19-87	B44991	E20103	sediment	13405	1.1	1447	1406	Yes	243	45.2 ( 32.5-58.3 ) 41.7 ( 27.6-56.8 )	Bos primigenius	711	45.5 ( 37.5-53.7 ) 27.5 ( 20.5-35.4 )	Cervus canadensis songaricus	228	52 ( 37.4-66.3 ) 43.8 ( 29.5-58.8 )	Canis lupus lupus	NA	NA	NA	NA	NA	NA	NA	NA	NA	224	48.6 ( 31.9-65.6 ) 24 ( 13.1-38.2 )	Crocuta crocuta	NA	NA	NA	NA	NA	NA	NA	NA	NA	NA	NA	NA	NA	NA	NA
A35085	DCS19-88	B44992	E20104	sediment	22718	1.4	2292	2177	Yes	145	48.8 ( 33.3-64.5 ) 36.7 ( 19.9-56.1 )	Bos mutus	141	57.7 ( 36.9-76.6 ) 50 ( 27.2-72.8 )	Cervus canadensis songaricus	72	42.9 ( 21.8-66.0 ) 38.9 ( 17.3-64.3 )	Canis lupus lupus	NA	NA	NA	555	54.7 ( 46.0-63.3 ) 33.8 ( 25.9-42.5 )	Coelodonta antiquitatis	37	50 ( 21.1-78.9 ) 75 ( 34.9-96.8 )	Equus przewalskii	1227	41.1 ( 34.8-47.6 ) 19.7 ( 14.8-25.4 )	Crocuta crocuta	NA	NA	NA	NA	NA	NA	NA	NA	NA	NA	NA	NA	NA	NA	NA
A35086	DCS19-89	B44993	E20105	sediment	13933	1.2	1546	630	Yes	NA	NA	NA	NA	NA	NA	54	38.9 ( 17.3-64.3 ) 53.3 ( 26.6-78.7 )	Canis lupus lupus	NA	NA	NA	576	43.1 ( 33.9-52.6 ) 30.5 ( 22.8-39.2 )	Coelodonta antiquitatis	NA	NA	NA	NA	NA	NA	NA	NA	NA	NA	NA	NA	NA	NA	NA	NA	NA	NA	NA	NA	NA
A35087	DCS19-90	B44994	E20106	sediment	18568	1.3	1907	1831	Yes	110	30.8 ( 14.3-51.8 ) 36.4 ( 17.2-59.3 )	Bison priscus	126	45 ( 23.1-68.5 ) 34.6 ( 17.2-55.7 )	Rusa unicolor	NA	NA	NA	45	40 ( 12.2-73.8 ) 40 ( 12.2-73.8 )	Mammuthus primigenius	200	53.7 ( 39.6-67.4 ) 25.5 ( 13.9-40.3 )	Coelodonta antiquitatis	251	42.9 ( 29.7-56.8 ) 35.5 ( 23.7-48.7 )	Equus ovodovi	1099	38.5 ( 32.2-45.1 ) 16.2 ( 11.6-21.8 )	Crocuta crocuta	NA	NA	NA	NA	NA	NA	NA	NA	NA	NA	NA	NA	NA	NA	NA
A35088	DCS19-91	B44995	E20107	sediment	13778	1.2	1618	868	Yes	274	44.3 ( 31.5-57.6 ) 36.2 ( 24.0-49.9 )	Bos grunniens	NA	NA	NA	NA	NA	NA	NA	NA	NA	594	46.9 ( 38.1-55.9 ) 26.2 ( 18.8-34.8 )	Coelodonta antiquitatis	NA	NA	NA	NA	NA	NA	NA	NA	NA	NA	NA	NA	NA	NA	NA	NA	NA	NA	NA	NA	NA
A35089	DCS19-92	B44996	E20108	sediment	25772	1.2	4451	4244	Yes	1028	47.5 ( 41.0-54.0 ) 25.8 ( 20.2-32.1 )	Bos grunniens	NA	NA	NA	NA	NA	NA	NA	NA	NA	2441	34.9 ( 30.8-39.2 ) 23.1 ( 19.4-27.1 )	Coelodonta antiquitatis	NA	NA	NA	775	40.3 ( 32.4-48.5 ) 24.3 ( 18.0-31.4 )	Crocuta crocuta	NA	NA	NA	NA	NA	NA	NA	NA	NA	NA	NA	NA	NA	NA	NA
A35090	DCS19-93	B44997	E20109	sediment	14095	1.3	1229	21	Yes	NA	NA	NA	NA	NA	NA	NA	NA	NA	NA	NA	NA	NA	NA	NA	21	60 ( 14.7-94.7 ) 50 ( 11.8-88.2 )	Equus przewalskii	NA	NA	NA	NA	NA	NA	NA	NA	NA	NA	NA	NA	NA	NA	NA	NA	NA	NA
A35091	DCS19-94	B44998	E20110	sediment	17218	1.3	1456	1198	Yes	NA	NA	NA	NA	NA	NA	NA	NA	NA	NA	NA	NA	135	45.5 ( 28.1-63.6 ) 29.4 ( 15.1-47.5 )	Coelodonta antiquitatis	NA	NA	NA	1063	32.7 ( 26.1-39.7 ) 16.1 ( 11.3-21.9 )	Crocuta crocuta	NA	NA	NA	NA	NA	NA	NA	NA	NA	NA	NA	NA	NA	NA	NA
A35092	DCS19-95	B44999	E20111	sediment	28238	1.3	4601	4455	Yes	745	50 ( 40.7-59.3 ) 29.7 ( 21.6-38.8 )	Bison priscus	430	51.8 ( 40.7-62.7 ) 23.4 ( 15.3-33.3 )	Cervus canadensis songaricus	71	42.1 ( 20.3-66.5 ) 44.4 ( 13.7-78.8 )	Canis lupus lupus	1278	42.9 ( 36.9-49.0 ) 30.6 ( 25.0-36.8 )	Mammuthus primigenius	333	27.8 ( 18.3-39.1 ) 28 ( 18.7-39.1 )	Coelodonta antiquitatis	182	50 ( 32.9-67.1 ) 20.8 ( 10.5-35.0 )	Equus ovodovi	1416	40 ( 34.1-46.1 ) 20.8 ( 16.0-26.3 )	Crocuta crocuta	NA	NA	NA	NA	NA	NA	NA	NA	NA	NA	NA	NA	NA	NA	NA
A35094	Library negative control	B45000		control	7	4.8	5	0	No	NA	NA	NA	NA	NA	NA	NA	NA	NA	NA	NA	NA	NA	NA	NA	NA	NA	NA	NA	NA	NA	NA	NA	NA	NA	NA	NA	NA	NA	NA	NA	NA	NA	NA	NA	NA
A35096	Extraction negative control	B45001	E20113	control	16	3	11	0	No	NA	NA	NA	NA	NA	NA	NA	NA	NA	NA	NA	NA	NA	NA	NA	NA	NA	NA	NA	NA	NA	NA	NA	NA	NA	NA	NA	NA	NA	NA	NA	NA	NA	NA	NA	NA
A35195	DCS19-174	B42608	E20382	sediment	26	28.3	0	0	No	NA	NA	NA	NA	NA	NA	NA	NA	NA	NA	NA	NA	NA	NA	NA	NA	NA	NA	NA	NA	NA	NA	NA	NA	NA	NA	NA	NA	NA	NA	NA	NA	NA	NA	NA	NA
A35196	DCS19-175	B42609	E20383	sediment	53	16.1	0	0	No	NA	NA	NA	NA	NA	NA	NA	NA	NA	NA	NA	NA	NA	NA	NA	NA	NA	NA	NA	NA	NA	NA	NA	NA	NA	NA	NA	NA	NA	NA	NA	NA	NA	NA	NA	NA
A35197	DCS19-176	B42610	E20384	sediment	24	8.2	5	0	No	NA	NA	NA	NA	NA	NA	NA	NA	NA	NA	NA	NA	NA	NA	NA	NA	NA	NA	NA	NA	NA	NA	NA	NA	NA	NA	NA	NA	NA	NA	NA	NA	NA	NA	NA	NA
A35198	DCS19-177	B42611	E20385	sediment	298	3.7	52	0	No	NA	NA	NA	NA	NA	NA	NA	NA	NA	NA	NA	NA	NA	NA	NA	NA	NA	NA	NA	NA	NA	NA	NA	NA	NA	NA	NA	NA	NA	NA	NA	NA	NA	NA	NA	NA
A35199	DCS19-178	B42612	E20386	sediment	266	2.6	21	0	No	NA	NA	NA	NA	NA	NA	NA	NA	NA	NA	NA	NA	NA	NA	NA	NA	NA	NA	NA	NA	NA	NA	NA	NA	NA	NA	NA	NA	NA	NA	NA	NA	NA	NA	NA	NA
A35200	DCS19-179	B42613	E20387	sediment	139	5.1	3	0	No	NA	NA	NA	NA	NA	NA	NA	NA	NA	NA	NA	NA	NA	NA	NA	NA	NA	NA	NA	NA	NA	NA	NA	NA	NA	NA	NA	NA	NA	NA	NA	NA	NA	NA	NA	NA
A35201	Extraction negative control	B42614	E20388	control	276	11.3	229	0	No	NA	NA	NA	NA	NA	NA	NA	NA	NA	NA	NA	NA	NA	NA	NA	NA	NA	NA	NA	NA	NA	NA	NA	NA	NA	NA	NA	NA	NA	NA	NA	NA	NA	NA	NA	NA
A35202	DCS19-180	B42615	E20389	sediment	15286	2.8	3909	3473	Yes	1587	60.3 ( 54.6-65.9 ) 42.3 ( 36.3-48.4 )	Ovis ammon	52	93.8 ( 69.8-99.8 ) 58.3 ( 27.7-84.8 )	Cervus nippon yesoensis	188	72.5 ( 56.1-85.4 ) 48.9 ( 34.1-63.9 )	Canis lupus familiaris	NA	NA	NA	105	69 ( 49.2-84.7 ) 47.8 ( 26.8-69.4 )	Coelodonta antiquitatis	149	57.6 ( 39.2-74.5 ) 55.3 ( 38.3-71.4 )	Equus przewalskii	888	47.8 ( 41.2-54.5 ) 33.2 ( 26.8-40.1 )	Crocuta crocuta	504	52.9 ( 44.7-61.1 ) 44.8 ( 36.4-53.3 )	Ursus arctos	NA	NA	NA	NA	NA	NA	NA	NA	NA	NA	NA	NA
A35203	DCS19-181	B42616	E20390	sediment	306	21.6	8	0	No	NA	NA	NA	NA	NA	NA	NA	NA	NA	NA	NA	NA	NA	NA	NA	NA	NA	NA	NA	NA	NA	NA	NA	NA	NA	NA	NA	NA	NA	NA	NA	NA	NA	NA	NA	NA
A35204	DCS19-182	B42617	E20391	sediment	427	3.9	6	0	No	NA	NA	NA	NA	NA	NA	NA	NA	NA	NA	NA	NA	NA	NA	NA	NA	NA	NA	NA	NA	NA	NA	NA	NA	NA	NA	NA	NA	NA	NA	NA	NA	NA	NA	NA	NA
A35205	DCS19-183	B42618	E20392	sediment	3893	3.7	834	504	Yes	241	63.6 ( 47.8-77.6 ) 37.8 ( 22.5-55.2 )	Bos grunniens	NA	NA	NA	NA	NA	NA	NA	NA	NA	39	81.8 ( 48.2-97.7 ) 36.4 ( 10.9-69.2 )	Coelodonta antiquitatis	NA	NA	NA	NA	NA	NA	224	47.6 ( 36.4-58.9 ) 46 ( 33.4-59.1 )	Ursus arctos	NA	NA	NA	NA	NA	NA	NA	NA	NA	NA	NA	NA
A35206	DCS19-184	B42619	E20393	sediment	582	4.4	114	0	No	NA	NA	NA	NA	NA	NA	NA	NA	NA	NA	NA	NA	NA	NA	NA	NA	NA	NA	NA	NA	NA	NA	NA	NA	NA	NA	NA	NA	NA	NA	NA	NA	NA	NA	NA	NA
A35207	DCS19-185	B42620	E20394	sediment	215	3.5	0	0	No	NA	NA	NA	NA	NA	NA	NA	NA	NA	NA	NA	NA	NA	NA	NA	NA	NA	NA	NA	NA	NA	NA	NA	NA	NA	NA	NA	NA	NA	NA	NA	NA	NA	NA	NA	NA
A35208	DCS19-186	B42621	E20395	sediment	80	3.4	0	0	No	NA	NA	NA	NA	NA	NA	NA	NA	NA	NA	NA	NA	NA	NA	NA	NA	NA	NA	NA	NA	NA	NA	NA	NA	NA	NA	NA	NA	NA	NA	NA	NA	NA	NA	NA	NA
A35209	DCS19-187	B42622	E20396	control	373	3.9	143	0	No	NA	NA	NA	NA	NA	NA	NA	NA	NA	NA	NA	NA	NA	NA	NA	NA	NA	NA	NA	NA	NA	NA	NA	NA	NA	NA	NA	NA	NA	NA	NA	NA	NA	NA	NA	NA
A35211	Library negative control	B42623		control	9	7.2	6	0	No	NA	NA	NA	NA	NA	NA	NA	NA	NA	NA	NA	NA	NA	NA	NA	NA	NA	NA	NA	NA	NA	NA	NA	NA	NA	NA	NA	NA	NA	NA	NA	NA	NA	NA	NA	NA
A35213	DCS19-188	B42624	E20398	sediment	798	1.8	14	0	No	NA	NA	NA	NA	NA	NA	NA	NA	NA	NA	NA	NA	NA	NA	NA	NA	NA	NA	NA	NA	NA	NA	NA	NA	NA	NA	NA	NA	NA	NA	NA	NA	NA	NA	NA	NA
A35214	DCS19-189	B42625	E20399	sediment	NA	NA	NA	NA	No	NA	NA	NA	NA	NA	NA	NA	NA	NA	NA	NA	NA	NA	NA	NA	NA	NA	NA	NA	NA	NA	NA	NA	NA	NA	NA	NA	NA	NA	NA	NA	NA	NA	NA	NA	NA
A35215	DCS19-190	B42626	E20400	sediment	23270	1.3	3882	3756	Yes	2223	53 ( 47.3-58.5 ) 40.6 ( 35.0-46.4 )	Bison bison	NA	NA	NA	55	50 ( 26.0-74.0 ) 50 ( 18.7-81.3 )	Canis lupus lupus	47	45.5 ( 16.7-76.6 ) 46.2 ( 19.2-74.9 )	Mammuthus primigenius	69	63.2 ( 38.4-83.7 ) 44.4 ( 21.5-69.2 )	Coelodonta antiquitatis	175	56.4 ( 39.6-72.2 ) 42.5 ( 27.0-59.1 )	Equus ovodovi	1187	48.6 ( 42.2-55.0 ) 33.2 ( 27.3-39.5 )	Crocuta crocuta	NA	NA	NA	NA	NA	NA	NA	NA	NA	NA	NA	NA	NA	NA	NA
A35216	DCS19-191	B42627	E20401	sediment	38500	1.5	7562	7493	Yes	4222	50.9 ( 47.1-54.7 ) 39.6 ( 35.8-43.5 )	Ovis ammon	156	58.8 ( 40.7-75.4 ) 41.4 ( 23.5-61.1 )	Cervus canadensis songaricus	123	57.9 ( 33.5-79.7 ) 40.9 ( 20.7-63.6 )	Canis lupus lupus	680	60 ( 51.8-67.8 ) 41.2 ( 32.8-49.9 )	Mammuthus primigenius	NA	NA	NA	140	53.6 ( 33.9-72.5 ) 26.7 ( 12.3-45.9 )	Equus ovodovi	1951	46.1 ( 41.1-51.1 ) 29.3 ( 24.8-34.2 )	Crocuta crocuta	123	44.8 ( 26.4-64.3 ) 41.4 ( 23.5-61.1 )	Ursus arctos	98	60 ( 36.1-80.9 ) 45.5 ( 24.4-67.8 )	Panthera leo persica	NA	NA	NA	NA	NA	NA	NA	NA	NA
A35217	Extraction negative control	B42628	E20402	control	63	10.2	46	0	No	NA	NA	NA	NA	NA	NA	NA	NA	NA	NA	NA	NA	NA	NA	NA	NA	NA	NA	NA	NA	NA	NA	NA	NA	NA	NA	NA	NA	NA	NA	NA	NA	NA	NA	NA	NA
A35218	DCS19-192	B42629	E20403	sediment	37919	1.3	5963	5863	Yes	2252	40 ( 34.9-45.2 ) 25.7 ( 20.7-31.2 )	Ovis ammon	74	61.1 ( 35.7-82.7 ) 36.8 ( 16.3-61.6 )	Cervus canadensis songaricus	85	45.8 ( 25.6-67.2 ) 43.5 ( 23.2-65.5 )	Canis lupus familiaris	118	36 ( 18.0-57.5 ) 43.3 ( 25.5-62.6 )	Mammuthus columbi	NA	NA	NA	256	30.9 ( 19.1-44.8 ) 28.3 ( 17.5-41.4 )	Equus ovodovi	3078	31.7 ( 28.1-35.4 ) 17.6 ( 14.6-21.0 )	Crocuta crocuta	NA	NA	NA	NA	NA	NA	NA	NA	NA	NA	NA	NA	NA	NA	NA
A35219	DCS19-193	B42630	E20404	sediment	20880	1.2	3931	3573	Yes	1620	38.9 ( 32.8-45.4 ) 27.9 ( 22.2-34.2 )	Ovis ammon	NA	NA	NA	381	43 ( 32.8-53.7 ) 27.2 ( 17.9-38.2 )	Canis lupus	NA	NA	NA	175	38.5 ( 23.4-55.4 ) 26.8 ( 14.2-42.9 )	Coelodonta antiquitatis	NA	NA	NA	1115	35.2 ( 28.8-42.1 ) 20.3 ( 15.0-26.4 )	Crocuta crocuta	282	38.1 ( 26.1-51.2 ) 23.1 ( 14.3-34.0 )	Ursus arctos	NA	NA	NA	NA	NA	NA	NA	NA	NA	NA	NA	NA
A35220	DCS19-194	B42631	E20405	sediment	1269	5.5	29	0	No	NA	NA	NA	NA	NA	NA	NA	NA	NA	NA	NA	NA	NA	NA	NA	NA	NA	NA	NA	NA	NA	NA	NA	NA	NA	NA	NA	NA	NA	NA	NA	NA	NA	NA	NA	NA
A35221	DCS19-195	B42632	E20406	sediment	846	3.4	157	0	No	NA	NA	NA	NA	NA	NA	NA	NA	NA	NA	NA	NA	NA	NA	NA	NA	NA	NA	NA	NA	NA	NA	NA	NA	NA	NA	NA	NA	NA	NA	NA	NA	NA	NA	NA	NA
A35222	DCS19-196	B42633	E20407	sediment	NA	NA	NA	NA	No	NA	NA	NA	NA	NA	NA	NA	NA	NA	NA	NA	NA	NA	NA	NA	NA	NA	NA	NA	NA	NA	NA	NA	NA	NA	NA	NA	NA	NA	NA	NA	NA	NA	NA	NA	NA
A35223	DCS19-197	B42634	E20408	sediment	422	6.2	138	0	No	NA	NA	NA	NA	NA	NA	NA	NA	NA	NA	NA	NA	NA	NA	NA	NA	NA	NA	NA	NA	NA	NA	NA	NA	NA	NA	NA	NA	NA	NA	NA	NA	NA	NA	NA	NA
A35224	DCS19-198	B42635	E20409	sediment	642	3.4	233	0	No	NA	NA	NA	NA	NA	NA	NA	NA	NA	NA	NA	NA	NA	NA	NA	NA	NA	NA	NA	NA	NA	NA	NA	NA	NA	NA	NA	NA	NA	NA	NA	NA	NA	NA	NA	NA
A35225	DCS19-199	B42636	E20410	sediment	11367	1.1	1877	1160	Yes	750	51.3 ( 41.7-60.8 ) 37.5 ( 27.8-48.0 )	Bison priscus	NA	NA	NA	300	51.7 ( 40.8-62.4 ) 35.4 ( 25.0-47.0 )	Canis lupus lupus	30	54.5 ( 23.4-83.3 ) 62.5 ( 24.5-91.5 )	Mammuthus primigenius	NA	NA	NA	80	60.9 ( 38.5-80.3 ) 42.1 ( 20.3-66.5 )	Equus ovodovi	NA	NA	NA	NA	NA	NA	NA	NA	NA	NA	NA	NA	NA	NA	NA	NA	NA	NA
A35226	DCS19-200	B42637	E20411	sediment	13931	1.2	2144	2034	Yes	757	39.6 ( 30.3-49.6 ) 19.4 ( 12.3-28.4 )	Ovis ammon	NA	NA	NA	47	63.6 ( 30.8-89.1 ) 41.7 ( 15.2-72.3 )	Canis lupus lupus	214	43.1 ( 29.3-57.8 ) 34 ( 21.2-48.8 )	Mammuthus primigenius	NA	NA	NA	69	26.9 ( 11.6-47.8 ) 27.3 ( 10.7-50.2 )	Equus ovodovi	947	31.2 ( 24.4-38.7 ) 17.1 ( 12.1-23.2 )	Crocuta crocuta	NA	NA	NA	NA	NA	NA	NA	NA	NA	NA	NA	NA	NA	NA	NA
A35227	DCS19-201	B42638	E20412	sediment	41625	1.3	8667	8618	Yes	7290	37 ( 34.4-39.7 ) 21.5 ( 19.3-23.9 )	Ovis ammon	NA	NA	NA	NA	NA	NA	NA	NA	NA	NA	NA	NA	NA	NA	NA	1328	31.9 ( 26.4-37.8 ) 14.3 ( 10.4-19.1 )	Crocuta crocuta	NA	NA	NA	NA	NA	NA	NA	NA	NA	NA	NA	NA	NA	NA	NA
A35228	DCS19-202	B42639	E20413	sediment	12859	1.1	1956	1119	Yes	1119	31 ( 25.3-37.2 ) 16.6 ( 12.0-22.1 )	Bison bonasus	NA	NA	NA	NA	NA	NA	NA	NA	NA	NA	NA	NA	NA	NA	NA	NA	NA	NA	NA	NA	NA	NA	NA	NA	NA	NA	NA	NA	NA	NA	NA	NA	NA
A35229	DCS19-203	B42640	E20414	sediment	10641	1.1	2068	1913	Yes	1286	40.6 ( 34.5-46.9 ) 20.4 ( 15.3-26.3 )	Bos grunniens	NA	NA	NA	NA	NA	NA	NA	NA	NA	NA	NA	NA	95	54.5 ( 32.2-75.6 ) 25 ( 10.7-44.9 )	Equus przewalskii	532	34.4 ( 25.0-44.8 ) 18.7 ( 11.8-27.4 )	Crocuta crocuta	NA	NA	NA	NA	NA	NA	NA	NA	NA	NA	NA	NA	NA	NA	NA
A35231	Library negative control	B42641		control	39	7.7	34	0	No	NA	NA	NA	NA	NA	NA	NA	NA	NA	NA	NA	NA	NA	NA	NA	NA	NA	NA	NA	NA	NA	NA	NA	NA	NA	NA	NA	NA	NA	NA	NA	NA	NA	NA	NA	NA
A35233	Extraction negative control	B42642	E20416	control	385	7.2	276	0	No	NA	NA	NA	NA	NA	NA	NA	NA	NA	NA	NA	NA	NA	NA	NA	NA	NA	NA	NA	NA	NA	NA	NA	NA	NA	NA	NA	NA	NA	NA	NA	NA	NA	NA	NA	NA
A35234	DCS19-204	B42643	E20417	sediment	10674	1.1	1649	680	Yes	631	43.7 ( 33.1-54.7 ) 26.4 ( 16.7-38.1 )	Bison priscus	NA	NA	NA	NA	NA	NA	NA	NA	NA	NA	NA	NA	49	45.5 ( 16.7-76.6 ) 29.4 ( 10.3-56.0 )	Equus ovodovi	NA	NA	NA	NA	NA	NA	NA	NA	NA	NA	NA	NA	NA	NA	NA	NA	NA	NA
A35235	DCS19-205	B42644	E20418	sediment	1180	3.6	145	0	No	NA	NA	NA	NA	NA	NA	NA	NA	NA	NA	NA	NA	NA	NA	NA	NA	NA	NA	NA	NA	NA	NA	NA	NA	NA	NA	NA	NA	NA	NA	NA	NA	NA	NA	NA	NA
A35236	DCS19-206	B42645	E20419	sediment	1161	2.6	19	0	No	NA	NA	NA	NA	NA	NA	NA	NA	NA	NA	NA	NA	NA	NA	NA	NA	NA	NA	NA	NA	NA	NA	NA	NA	NA	NA	NA	NA	NA	NA	NA	NA	NA	NA	NA	NA
A35237	DCS19-207	B42646	E20420	sediment	1933	4.7	576	0	No	NA	NA	NA	NA	NA	NA	NA	NA	NA	NA	NA	NA	NA	NA	NA	NA	NA	NA	NA	NA	NA	NA	NA	NA	NA	NA	NA	NA	NA	NA	NA	NA	NA	NA	NA	NA
A35238	DCS19-208	B42647	E20421	sediment	131	3.4	0	0	No	NA	NA	NA	NA	NA	NA	NA	NA	NA	NA	NA	NA	NA	NA	NA	NA	NA	NA	NA	NA	NA	NA	NA	NA	NA	NA	NA	NA	NA	NA	NA	NA	NA	NA	NA	NA
A35239	DCS19-209	B42648	E20422	sediment	21953	1.3	3175	2897	Yes	721	49 ( 38.9-59.2 ) 27.2 ( 18.4-37.4 )	Bison priscus	NA	NA	NA	NA	NA	NA	NA	NA	NA	NA	NA	NA	NA	NA	NA	2122	29.9 ( 25.5-34.7 ) 20.5 ( 16.6-25.0 )	Crocuta crocuta	54	36.4 ( 10.9-69.2 ) 50 ( 15.7-84.3 )	Ursus maritimus	NA	NA	NA	NA	NA	NA	NA	NA	NA	NA	NA	NA
A35240	DCS19-210	B42649	E20423	sediment	9348	1.1	1554	1033	Yes	926	42.9 ( 35.1-51.1 ) 24 ( 17.5-31.6 )	Bison bison	NA	NA	NA	NA	NA	NA	NA	NA	NA	NA	NA	NA	107	33.3 ( 17.3-52.8 ) 22.2 ( 10.1-39.2 )	Equus ovodovi	NA	NA	NA	NA	NA	NA	NA	NA	NA	NA	NA	NA	NA	NA	NA	NA	NA	NA
A35241	DCS19-211	B42650	E20424	sediment	7741	1.1	1261	0	No	NA	NA	NA	NA	NA	NA	NA	NA	NA	NA	NA	NA	NA	NA	NA	NA	NA	NA	NA	NA	NA	NA	NA	NA	NA	NA	NA	NA	NA	NA	NA	NA	NA	NA	NA	NA
A35242	DCS19-212	B42651	E20425	sediment	19702	1.2	3083	2859	Yes	1083	40.6 ( 33.6-47.9 ) 24.9 ( 18.7-31.9 )	Bison bonasus	NA	NA	NA	NA	NA	NA	54	71.4 ( 29.0-96.3 ) 35.7 ( 12.8-64.9 )	Mammuthus primigenius	NA	NA	NA	91	45.5 ( 24.4-67.8 ) 30.4 ( 13.2-52.9 )	Equus ovodovi	1631	33.3 ( 28.1-38.9 ) 15.9 ( 12.0-20.4 )	Crocuta crocuta	NA	NA	NA	NA	NA	NA	NA	NA	NA	NA	NA	NA	NA	NA	NA
A35243	DCS19-213	B42652	E20426	sediment	38625	1.2	7562	7391	Yes	3277	37.8 ( 33.5-42.3 ) 19.5 ( 16.0-23.4 )	Bison bonasus	131	42.9 ( 24.5-62.8 ) 31 ( 15.3-50.8 )	Cervus nippon centralis	124	37.5 ( 18.8-59.4 ) 39.1 ( 19.7-61.5 )	Canis lupus lupus	NA	NA	NA	240	36.5 ( 23.6-51.0 ) 32.2 ( 20.6-45.6 )	Coelodonta antiquitatis	628	38.3 ( 29.6-47.6 ) 26.3 ( 19.1-34.7 )	Equus przewalskii	2991	34.8 ( 30.9-38.8 ) 13.4 ( 10.7-16.6 )	Crocuta crocuta	NA	NA	NA	NA	NA	NA	NA	NA	NA	NA	NA	NA	NA	NA	NA
A35244	DCS19-214	B42653	E20427	sediment	22742	1.2	3868	3829	Yes	1185	45.9 ( 38.3-53.7 ) 28.2 ( 21.6-35.6 )	Bison bison	44	50 ( 15.7-84.3 ) 57.1 ( 18.4-90.1 )	Cervus nippon hortulorum	82	47.4 ( 24.4-71.1 ) 38.9 ( 17.3-64.3 )	Canis lupus lupus	94	45 ( 23.1-68.5 ) 35.7 ( 12.8-64.9 )	Mammuthus primigenius	72	55.6 ( 30.8-78.5 ) 50 ( 23.0-77.0 )	Coelodonta antiquitatis	141	57.1 ( 34.0-78.2 ) 28.1 ( 13.7-46.7 )	Equus ovodovi	2211	37.1 ( 32.0-42.4 ) 14.1 ( 10.8-18.1 )	Crocuta crocuta	NA	NA	NA	NA	NA	NA	NA	NA	NA	NA	NA	NA	NA	NA	NA
A35245	DCS19-215	B42654	E20428	sediment	1109	2.4	62	0	No	NA	NA	NA	NA	NA	NA	NA	NA	NA	NA	NA	NA	NA	NA	NA	NA	NA	NA	NA	NA	NA	NA	NA	NA	NA	NA	NA	NA	NA	NA	NA	NA	NA	NA	NA	NA
A35246	Extraction negative control	B42655	E20429	control	274	6.4	223	0	No	NA	NA	NA	NA	NA	NA	NA	NA	NA	NA	NA	NA	NA	NA	NA	NA	NA	NA	NA	NA	NA	NA	NA	NA	NA	NA	NA	NA	NA	NA	NA	NA	NA	NA	NA	NA
A35247	DCS19-216	B42656	E20430	sediment	1227	3.5	195	0	No	NA	NA	NA	NA	NA	NA	NA	NA	NA	NA	NA	NA	NA	NA	NA	NA	NA	NA	NA	NA	NA	NA	NA	NA	NA	NA	NA	NA	NA	NA	NA	NA	NA	NA	NA	NA
A35248	DCS19-217	B42657	E20431	sediment	274	3.8	84	0	No	NA	NA	NA	NA	NA	NA	NA	NA	NA	NA	NA	NA	NA	NA	NA	NA	NA	NA	NA	NA	NA	NA	NA	NA	NA	NA	NA	NA	NA	NA	NA	NA	NA	NA	NA	NA
A35249	DCS19-218	B42658	E20432	sediment	397	4.2	59	0	No	NA	NA	NA	NA	NA	NA	NA	NA	NA	NA	NA	NA	NA	NA	NA	NA	NA	NA	NA	NA	NA	NA	NA	NA	NA	NA	NA	NA	NA	NA	NA	NA	NA	NA	NA	NA
A35250	DCS19-219	B42659	E20433	sediment	20692	2.5	11077	10962	Yes	NA	NA	NA	NA	NA	NA	9898	67.3 ( 65.3-69.3 ) 59.1 ( 57.0-61.2 )	Canis lupus	122	65.8 ( 48.6-80.4 ) 68.6 ( 50.7-83.1 )	Mammuthus primigenius	448	63.9 ( 54.6-72.5 ) 42.5 ( 32.9-52.4 )	Coelodonta antiquitatis	NA	NA	NA	NA	NA	NA	215	59.2 ( 44.2-73.0 ) 54.9 ( 40.3-68.9 )	Ursus arctos	279	61.1 ( 46.9-74.1 ) 46.2 ( 33.7-59.0 )	Panthera pardus	NA	NA	NA	NA	NA	NA	NA	NA	NA
A35251	DCS19-220	B42660	E20434	sediment	24290	3.2	5769	5518	Yes	1576	54.3 ( 48.0-60.5 ) 47.9 ( 41.9-53.9 )	Bison priscus	66	77.8 ( 40.0-97.2 ) 41.7 ( 15.2-72.3 )	Przewalskium albirostris	1382	63.9 ( 58.3-69.3 ) 47.8 ( 41.9-53.7 )	Canis lupus	241	70.7 ( 57.3-81.9 ) 41.8 ( 28.7-55.9 )	Mammuthus primigenius	298	59 ( 47.3-70.0 ) 58.2 ( 45.5-70.2 )	Coelodonta antiquitatis	230	57.5 ( 40.9-73.0 ) 62.5 ( 47.4-76.0 )	Equus ovodovi	1252	46.2 ( 39.9-52.6 ) 35.5 ( 29.5-41.9 )	Crocuta crocuta	324	70.7 ( 59.0-80.6 ) 43.8 ( 32.2-55.9 )	Ursus arctos	149	57.9 ( 33.5-79.7 ) 30.8 ( 14.3-51.8 )	Panthera leo	NA	NA	NA	NA	NA	NA	NA	NA	NA
A35252	DCS19-221	B42661	E20435	sediment	9488	3.5	4571	4414	Yes	306	51 ( 36.6-65.2 ) 38.5 ( 25.3-53.0 )	Bison priscus	72	66.7 ( 34.9-90.1 ) 58.3 ( 27.7-84.8 )	Rusa unicolor	1962	63.7 ( 59.3-68.0 ) 55.1 ( 50.3-59.7 )	Canis lupus	NA	NA	NA	77	70.8 ( 48.9-87.4 ) 66.7 ( 41.0-86.7 )	Coelodonta antiquitatis	163	52.1 ( 37.2-66.7 ) 38.9 ( 23.1-56.5 )	Equus przewalskii	NA	NA	NA	1387	65.8 ( 60.7-70.7 ) 55.2 ( 49.2-61.0 )	Ursus spelaeus	103	42.9 ( 17.7-71.1 ) 37.5 ( 15.2-64.6 )	Panthera pardus	344	51 ( 36.3-65.6 ) 54.7 ( 40.4-68.4 )	Gulo gulo	NA	NA	NA	NA	NA	NA
A35253	DCS19-222	B42662	E20436	sediment	13197	3.9	6358	6065	Yes	463	57.7 ( 43.2-71.3 ) 51.1 ( 35.8-66.3 )	Ovis orientalis	73	91.7 ( 61.5-99.8 ) 50 ( 21.1-78.9 )	Rusa timorensis	2674	61.2 ( 57.2-65.0 ) 49 ( 44.9-53.1 )	Canis lupus	76	50 ( 24.7-75.3 ) 50 ( 23.0-77.0 )	Mammuthus primigenius	182	64.4 ( 48.8-78.1 ) 42.1 ( 26.3-59.2 )	Coelodonta antiquitatis	584	56.4 ( 48.0-64.5 ) 52.1 ( 43.5-60.7 )	Equus caballus	NA	NA	NA	1629	62.1 ( 57.0-67.1 ) 43.5 ( 38.1-49.1 )	Ursus spelaeus	175	47.2 ( 30.4-64.5 ) 42.9 ( 24.5-62.8 )	Panthera leo persica	209	55.9 ( 37.9-72.8 ) 41.7 ( 25.5-59.2 )	Martes martes	NA	NA	NA	NA	NA	NA
A35254	DCS19-223	B42663	E20437	sediment	9908	4.1	4783	4622	Yes	219	67.5 ( 50.9-81.4 ) 65.5 ( 45.7-82.1 )	Bison bison	170	59.4 ( 40.6-76.3 ) 59.3 ( 38.8-77.6 )	Cervus canadensis songaricus	2500	68 ( 64.1-71.8 ) 53.9 ( 49.7-58.0 )	Canis lupus	NA	NA	NA	370	66.7 ( 54.8-77.1 ) 58.2 ( 46.6-69.2 )	Coelodonta antiquitatis	133	70.4 ( 49.8-86.2 ) 51.5 ( 33.5-69.2 )	Equus ovodovi	NA	NA	NA	826	63.2 ( 56.2-69.9 ) 58.8 ( 51.6-65.7 )	Ursus arctos	404	62.9 ( 52.0-72.9 ) 56.2 ( 44.1-67.8 )	Panthera leo persica	NA	NA	NA	NA	NA	NA	NA	NA	NA
A35255	DCS19-224	B42664	E20438	sediment	16457	3.1	9052	8540	Yes	144	64.5 ( 45.4-80.8 ) 64.7 ( 38.3-85.8 )	Bison priscus	NA	NA	NA	3118	61.2 ( 57.5-64.8 ) 52.7 ( 48.9-56.4 )	Canis lupus	NA	NA	NA	92	58.3 ( 36.6-77.9 ) 56.5 ( 34.5-76.8 )	Coelodonta antiquitatis	NA	NA	NA	NA	NA	NA	4934	60.6 ( 57.9-63.4 ) 48.3 ( 45.4-51.3 )	Ursus spelaeus	93	50 ( 27.2-72.8 ) 30.8 ( 14.3-51.8 )	Panthera leo persica	159	75 ( 53.3-90.2 ) 73.9 ( 51.6-89.8 )	Martes zibellina	NA	NA	NA	NA	NA	NA
A35257	Library negative control	B42665		control	10	12.6	5	0	No	NA	NA	NA	NA	NA	NA	NA	NA	NA	NA	NA	NA	NA	NA	NA	NA	NA	NA	NA	NA	NA	NA	NA	NA	NA	NA	NA	NA	NA	NA	NA	NA	NA	NA	NA	NA
A35259	DCS19-225	B42666	E20440	sediment	22524	3.2	7618	7552	Yes	1378	59.4 ( 53.2-65.4 ) 47.1 ( 40.8-53.4 )	Bison bison	147	60.9 ( 38.5-80.3 ) 64.3 ( 44.1-81.4 )	Cervus canadensis songaricus	1939	61.4 ( 56.7-66.0 ) 52.2 ( 47.2-57.1 )	Canis lupus	269	59.7 ( 47.0-71.5 ) 62.9 ( 50.5-74.1 )	Mammuthus primigenius	360	64.3 ( 54.7-73.1 ) 49.5 ( 38.9-60.0 )	Coelodonta antiquitatis	288	59 ( 47.3-70.0 ) 52.6 ( 40.8-64.2 )	Equus ovodovi	862	55.5 ( 48.0-62.8 ) 41 ( 33.7-48.6 )	Crocuta crocuta	949	53.9 ( 47.2-60.5 ) 48 ( 40.5-55.6 )	Ursus arctos	277	50 ( 36.1-63.9 ) 51 ( 36.6-65.2 )	Panthera leo persica	1083	63.4 ( 57.3-69.2 ) 52.1 ( 45.5-58.7 )	Martes zibellina	NA	NA	NA	NA	NA	NA
A35260	DCS19-226	B42667	E20441	sediment	43092	2.5	10272	10204	Yes	1912	63.1 ( 57.3-68.7 ) 43.9 ( 37.2-50.7 )	Bison priscus	121	60 ( 36.1-80.9 ) 53.8 ( 33.4-73.4 )	Cervus canadensis songaricus	2684	65.3 ( 61.4-69.1 ) 51.8 ( 47.7-55.9 )	Canis lupus	518	59.7 ( 50.9-68.1 ) 46.4 ( 36.8-56.1 )	Mammuthus primigenius	611	64.6 ( 57.0-71.6 ) 50 ( 41.6-58.4 )	Coelodonta antiquitatis	614	61.8 ( 53.0-70.0 ) 53.8 ( 45.7-61.8 )	Equus caballus	2128	56.5 ( 51.7-61.2 ) 41.3 ( 36.6-46.0 )	Crocuta crocuta	1431	64 ( 58.8-68.9 ) 49.8 ( 44.1-55.6 )	Ursus arctos	185	60 ( 40.6-77.3 ) 44 ( 24.4-65.1 )	Panthera pardus	NA	NA	NA	NA	NA	NA	NA	NA	NA
A35261	DCS19-227	B42668	E20442	sediment	14978	3.6	6791	6647	Yes	107	71.4 ( 41.9-91.6 ) 75 ( 47.6-92.7 )	Bison priscus	1871	62.6 ( 58.0-67.0 ) 59.5 ( 54.5-64.3 )	Cervus canadensis songaricus	1753	68.9 ( 64.4-73.1 ) 58.5 ( 53.4-63.5 )	Canis lupus	NA	NA	NA	135	63.4 ( 46.9-77.9 ) 70.3 ( 53.0-84.1 )	Coelodonta antiquitatis	NA	NA	NA	NA	NA	NA	298	68.8 ( 57.4-78.7 ) 67.2 ( 53.7-79.0 )	Ursus arctos	2483	60.7 ( 56.5-64.8 ) 52 ( 47.4-56.6 )	Panthera leo persica	NA	NA	NA	NA	NA	NA	NA	NA	NA
A35262	DCS19-228	B42669	E20443	sediment	16350	5.1	9249	9125	Yes	186	64.9 ( 47.5-79.8 ) 53.1 ( 34.7-70.9 )	Bos mutus	NA	NA	NA	6522	65.5 ( 63.1-67.8 ) 51.6 ( 48.9-54.2 )	Canis lupus	91	60 ( 38.7-78.9 ) 61.1 ( 35.7-82.7 )	Mammuthus primigenius	576	66 ( 57.9-73.5 ) 53.8 ( 45.3-62.1 )	Coelodonta antiquitatis	NA	NA	NA	NA	NA	NA	893	64.7 ( 58.1-70.8 ) 51.9 ( 44.9-58.9 )	Ursus arctos	300	58.9 ( 46.8-70.3 ) 57.4 ( 44.8-69.3 )	Panthera pardus	NA	NA	NA	NA	NA	NA	557	55 ( 46.7-63.2 ) 42.9 ( 35.2-50.9 )	Homo sapiens ssp. Denisova
A35263	DCS19-229	B42670	E20444	sediment	48821	2.4	8194	8146	Yes	1263	55.1 ( 48.0-62.0 ) 42.7 ( 35.2-50.5 )	Bison bison	87	53.8 ( 25.1-80.8 ) 38.9 ( 17.3-64.3 )	Cervus elaphus	1118	62 ( 56.0-67.8 ) 49.6 ( 43.2-56.0 )	Canis lupus	227	70.3 ( 58.5-80.3 ) 50 ( 34.9-65.1 )	Mammuthus primigenius	400	54 ( 43.7-64.0 ) 51.9 ( 42.0-61.7 )	Coelodonta antiquitatis	1496	58 ( 52.6-63.3 ) 52.7 ( 47.2-58.1 )	Equus ovodovi	2992	47 ( 43.1-50.9 ) 37.1 ( 33.4-40.9 )	Crocuta crocuta	346	66.3 ( 55.5-76.0 ) 44.7 ( 33.3-56.6 )	Ursus arctos	217	55 ( 38.5-70.7 ) 45.9 ( 29.5-63.1 )	Panthera tigris amoyensis	NA	NA	NA	NA	NA	NA	NA	NA	NA
A35264	DCS19-230	B42671	E20445	sediment	17355	4.1	8429	8294	Yes	122	70.4 ( 49.8-86.2 ) 37.5 ( 18.8-59.4 )	Bos grunniens	320	66.2 ( 54.3-76.8 ) 51.9 ( 37.8-65.7 )	Cervus canadensis songaricus	6484	63.3 ( 60.8-65.7 ) 54.5 ( 51.9-57.1 )	Canis lupus	NA	NA	NA	176	61.2 ( 46.2-74.8 ) 60 ( 44.3-74.3 )	Coelodonta antiquitatis	NA	NA	NA	194	57.4 ( 42.2-71.7 ) 34.7 ( 21.7-49.6 )	Crocuta crocuta	459	62.7 ( 53.6-71.1 ) 51.8 ( 42.1-61.4 )	Ursus arctos	332	61.3 ( 48.1-73.4 ) 46.8 ( 35.5-58.4 )	Panthera leo persica	207	56.4 ( 39.6-72.2 ) 37.5 ( 24.9-51.5 )	Martes foina	NA	NA	NA	NA	NA	NA
A35265	Extraction negative control	B42672	E20446	control	34	3.3	30	0	No	NA	NA	NA	NA	NA	NA	NA	NA	NA	NA	NA	NA	NA	NA	NA	NA	NA	NA	NA	NA	NA	NA	NA	NA	NA	NA	NA	NA	NA	NA	NA	NA	NA	NA	NA	NA
A35778	DCS19-96	B41607	E20294	sediment	36291	2	8867	8594	Yes	3045	43.4 ( 38.7-48.3 ) 24.1 ( 20.2-28.4 )	Bison bison	210	47.1 ( 23.0-72.2 ) 33.3 ( 15.6-55.3 )	Cervus canadensis songaricus	2331	45.2 ( 40.4-50.1 ) 28.8 ( 24.4-33.5 )	Canis lupus	NA	NA	NA	128	53.3 ( 26.6-78.7 ) 28 ( 12.1-49.4 )	Coelodonta antiquitatis	539	47.6 ( 36.6-58.8 ) 22.1 ( 14.6-31.3 )	Equus caballus	1141	40.7 ( 34.2-47.5 ) 20.2 ( 15.1-26.1 )	Crocuta crocuta	964	32.6 ( 25.8-40.0 ) 18.6 ( 13.4-24.7 )	Ursus arctos	138	56.5 ( 34.5-76.8 ) 26.1 ( 10.2-48.4 )	Lynx lynx	98	45.5 ( 16.7-76.6 ) 38.5 ( 13.9-68.4 )	Martes zibellina	NA	NA	NA	NA	NA	NA
A35779	DCS19-97	B41608	E20295	sediment	30590	1.8	8948	8519	Yes	1658	36.4 ( 30.2-43.0 ) 24.5 ( 19.1-30.5 )	Bison priscus	NA	NA	NA	3155	38.7 ( 34.7-42.9 ) 22.9 ( 19.7-26.4 )	Canis lupus	NA	NA	NA	221	55.6 ( 38.1-72.1 ) 33.3 ( 19.6-49.5 )	Coelodonta antiquitatis	511	41.1 ( 31.7-51.0 ) 22.2 ( 15.1-30.8 )	Equus przewalskii	690	30.4 ( 22.8-38.9 ) 19.5 ( 13.5-26.6 )	Crocuta crocuta	2284	30 ( 26.0-34.3 ) 19.9 ( 16.4-23.7 )	Ursus arctos	NA	NA	NA	NA	NA	NA	NA	NA	NA	NA	NA	NA
A35780	DCS19-98	B41609	E20296	sediment	6663	2.2	2085	1706	Yes	321	29.3 ( 16.1-45.5 ) 22.9 ( 12.0-37.3 )	Bison priscus	NA	NA	NA	1023	35.9 ( 29.2-43.0 ) 22.9 ( 17.4-29.3 )	Canis lupus lupus	NA	NA	NA	NA	NA	NA	245	47.2 ( 30.4-64.5 ) 20 ( 10.0-33.7 )	Equus caballus	117	31.8 ( 13.9-54.9 ) 25.8 ( 11.9-44.6 )	Crocuta crocuta	NA	NA	NA	NA	NA	NA	NA	NA	NA	NA	NA	NA	NA	NA	NA
A35781	DCS19-99	B41610	E20297	sediment	1967	3.3	443	191	Yes	NA	NA	NA	NA	NA	NA	191	51.4 ( 34.4-68.1 ) 30.3 ( 15.6-48.7 )	Canis lupus lupus	NA	NA	NA	NA	NA	NA	NA	NA	NA	NA	NA	NA	NA	NA	NA	NA	NA	NA	NA	NA	NA	NA	NA	NA	NA	NA	NA
A35782	DCS19-100	B41611	E20298	sediment	265	2.4	23	0	No	NA	NA	NA	NA	NA	NA	NA	NA	NA	NA	NA	NA	NA	NA	NA	NA	NA	NA	NA	NA	NA	NA	NA	NA	NA	NA	NA	NA	NA	NA	NA	NA	NA	NA	NA	NA
A35783	DCS19-101	B41612	E20299	sediment	82	1.7	14	0	No	NA	NA	NA	NA	NA	NA	NA	NA	NA	NA	NA	NA	NA	NA	NA	NA	NA	NA	NA	NA	NA	NA	NA	NA	NA	NA	NA	NA	NA	NA	NA	NA	NA	NA	NA	NA
A35784	DCS19-102	B41613	E20300	sediment	31868	1.7	10076	9904	Yes	1790	39.1 ( 32.8-45.6 ) 24.3 ( 19.3-30.0 )	Bison priscus	411	58.9 ( 48.4-68.9 ) 34.7 ( 23.9-46.9 )	Cervus canadensis songaricus	3298	37.3 ( 33.4-41.5 ) 23.2 ( 19.9-26.8 )	Canis lupus	NA	NA	NA	352	39.2 ( 28.0-51.2 ) 31.6 ( 21.6-43.1 )	Coelodonta antiquitatis	402	30.9 ( 21.1-42.1 ) 18.4 ( 10.9-28.1 )	Equus przewalskii	832	35.2 ( 28.2-42.8 ) 20.8 ( 15.1-27.4 )	Crocuta crocuta	2819	28.9 ( 25.4-32.7 ) 19.6 ( 16.5-23.0 )	Ursus arctos	NA	NA	NA	NA	NA	NA	NA	NA	NA	NA	NA	NA
A35785	DCS19-103	B41614	E20301	sediment	61221	2	14998	14998	Yes	3045	43.7 ( 38.6-48.9 ) 23.5 ( 19.4-27.9 )	Bison bison	186	48.8 ( 32.9-64.9 ) 34.3 ( 19.1-52.2 )	Cervus canadensis songaricus	3415	35.3 ( 31.7-39.1 ) 22.8 ( 19.7-26.2 )	Canis lupus	362	46.9 ( 34.3-59.8 ) 29.4 ( 19.0-41.7 )	Mammuthus primigenius	252	37.5 ( 24.0-52.6 ) 20.3 ( 11.0-32.8 )	Coelodonta antiquitatis	1323	38.6 ( 32.6-45.0 ) 28.3 ( 22.7-34.4 )	Equus caballus	3354	29.6 ( 26.2-33.3 ) 17.9 ( 15.1-21.1 )	Crocuta crocuta	2840	25.2 ( 21.9-28.8 ) 19.6 ( 16.6-23.0 )	Ursus arctos	NA	NA	NA	221	21.6 ( 11.3-35.3 ) 27.5 ( 14.6-43.9 )	Gulo gulo	NA	NA	NA	NA	NA	NA
A35786	DCS19-104	B41615	E20302	sediment	17138	1.5	3772	3353	Yes	581	42.9 ( 30.5-56.0 ) 22.6 ( 14.2-33.0 )	Bison priscus	NA	NA	NA	1262	43.9 ( 37.3-50.7 ) 26.1 ( 20.5-32.3 )	Canis lupus lupus	NA	NA	NA	133	47.1 ( 23.0-72.2 ) 36.7 ( 19.9-56.1 )	Coelodonta antiquitatis	NA	NA	NA	534	29.9 ( 21.4-39.5 ) 22.9 ( 15.7-31.5 )	Crocuta crocuta	677	32.6 ( 24.8-41.2 ) 20.6 ( 13.9-28.8 )	Ursus arctos	NA	NA	NA	NA	NA	NA	166	37.5 ( 18.8-59.4 ) 27.6 ( 12.7-47.2 )	Eothenomys melanogaster	NA	NA	NA
A35787	DCS19-105	B41616	E20303	sediment	48404	2.3	17444	17396	Yes	2910	39.4 ( 34.4-44.5 ) 26.4 ( 22.0-31.1 )	Bison priscus	320	35.2 ( 22.7-49.4 ) 20.4 ( 10.2-34.3 )	Cervus canadensis songaricus	6917	37.5 ( 34.8-40.2 ) 24.5 ( 22.1-27.0 )	Canis lupus	211	52.6 ( 35.8-69.0 ) 36.6 ( 22.1-53.1 )	Mammuthus primigenius	334	47.2 ( 35.3-59.3 ) 22.8 ( 12.7-35.8 )	Coelodonta antiquitatis	710	46.6 ( 37.4-56.0 ) 27.1 ( 20.0-35.1 )	Equus przewalskii	1581	32.6 ( 27.6-38.0 ) 17.8 ( 13.7-22.4 )	Crocuta crocuta	4172	34.5 ( 31.4-37.8 ) 23 ( 20.1-26.0 )	Ursus arctos	NA	NA	NA	241	31.2 ( 18.7-46.3 ) 29 ( 14.2-48.0 )	Gulo gulo	NA	NA	NA	NA	NA	NA
A35788	DCS19-106	B41617	E20304	sediment	16090	1.8	4332	4179	Yes	789	43.8 ( 34.1-53.8 ) 26.3 ( 17.9-36.1 )	Bison bison	NA	NA	NA	1762	41.6 ( 36.4-47.0 ) 25.7 ( 21.1-30.7 )	Canis lupus	NA	NA	NA	NA	NA	NA	151	65 ( 40.8-84.6 ) 35.5 ( 19.2-54.6 )	Equus przewalskii	472	36.6 ( 26.8-47.2 ) 21.5 ( 13.7-31.2 )	Crocuta crocuta	940	29.2 ( 23.0-36.0 ) 25.7 ( 19.5-32.8 )	Ursus arctos	65	57.1 ( 28.9-82.3 ) 44.4 ( 13.7-78.8 )	Panthera uncia	NA	NA	NA	NA	NA	NA	NA	NA	NA
A35789	Extraction negative control	B41618	E20305	sediment	28	7.1	14	0	No	NA	NA	NA	NA	NA	NA	NA	NA	NA	NA	NA	NA	NA	NA	NA	NA	NA	NA	NA	NA	NA	NA	NA	NA	NA	NA	NA	NA	NA	NA	NA	NA	NA	NA	NA	NA
A35791	Library negative control	B41619		sediment	44	6.5	37	0	No	NA	NA	NA	NA	NA	NA	NA	NA	NA	NA	NA	NA	NA	NA	NA	NA	NA	NA	NA	NA	NA	NA	NA	NA	NA	NA	NA	NA	NA	NA	NA	NA	NA	NA	NA	NA
A35793	DCS19-107	B41620	E20307	sediment	36462	2.5	12314	12043	Yes	2096	39.9 ( 33.5-46.6 ) 17.8 ( 13.3-23.2 )	Bison bison	476	43.4 ( 32.1-55.3 ) 30.2 ( 20.8-41.1 )	Cervus canadensis songaricus	5344	39 ( 35.9-42.2 ) 24.1 ( 21.5-26.8 )	Canis lupus lupus	NA	NA	NA	224	34.1 ( 20.1-50.6 ) 35.7 ( 21.6-52.0 )	Coelodonta antiquitatis	665	53.6 ( 43.9-63.2 ) 22 ( 14.9-30.6 )	Equus przewalskii	984	32.7 ( 25.6-40.5 ) 19.4 ( 13.8-26.2 )	Crocuta crocuta	2254	37.6 ( 33.1-42.3 ) 22.9 ( 19.1-27.1 )	Ursus arctos	NA	NA	NA	NA	NA	NA	NA	NA	NA	NA	NA	NA
A35794	DCS19-108	B41621	E20308	sediment	11035	1.3	3023	2990	Yes	474	36.2 ( 25.8-47.8 ) 25.4 ( 15.5-37.5 )	Bison priscus	157	67.9 ( 47.6-84.1 ) 30.8 ( 14.3-51.8 )	Cervus canadensis songaricus	1004	40.3 ( 33.5-47.3 ) 25.1 ( 19.3-31.7 )	Canis lupus familiaris	NA	NA	NA	267	52.2 ( 39.7-64.6 ) 20.6 ( 11.7-32.1 )	Coelodonta antiquitatis	139	35.5 ( 19.2-54.6 ) 42.9 ( 26.3-60.6 )	Equus caballus	266	26.6 ( 16.3-39.1 ) 28.6 ( 16.6-43.3 )	Crocuta crocuta	683	27.4 ( 20.8-34.9 ) 20.6 ( 14.2-28.2 )	Ursus arctos	NA	NA	NA	NA	NA	NA	NA	NA	NA	NA	NA	NA
A35795	DCS19-109	B41622	E20309	sediment	89141	2	30396	29747	Yes	5186	36.9 ( 33.3-40.6 ) 25.1 ( 22.1-28.4 )	Bison bison	431	36.6 ( 26.2-48.0 ) 26.6 ( 17.3-37.7 )	Cervus canadensis songaricus	9470	37.6 ( 35.5-39.8 ) 23.9 ( 22.0-25.8 )	Canis lupus	4463	49.8 ( 46.6-53.0 ) 30.6 ( 27.6-33.7 )	Mammuthus primigenius	NA	NA	NA	872	37.6 ( 30.8-44.9 ) 19.2 ( 14.1-25.3 )	Equus caballus	3499	33.8 ( 30.2-37.4 ) 18.5 ( 15.6-21.6 )	Crocuta crocuta	5826	25 ( 22.7-27.4 ) 17 ( 15.0-19.1 )	Ursus arctos	NA	NA	NA	NA	NA	NA	NA	NA	NA	NA	NA	NA
A35796	DCS19-110	B41623	E20310	sediment	40291	1.8	12036	11852	Yes	2001	37.6 ( 32.1-43.3 ) 18.9 ( 14.3-24.1 )	Bison bison	190	50 ( 34.6-65.4 ) 24.3 ( 11.8-41.2 )	Cervus canadensis songaricus	3030	35.8 ( 31.8-40.0 ) 25.3 ( 21.7-29.0 )	Canis lupus	196	54.3 ( 36.6-71.2 ) 33.3 ( 18.0-51.8 )	Mammuthus primigenius	288	31.5 ( 19.5-45.6 ) 27.9 ( 17.1-40.8 )	Coelodonta antiquitatis	995	37.8 ( 30.0-46.2 ) 29.1 ( 22.5-36.3 )	Equus ovodovi	1323	35.4 ( 29.9-41.2 ) 17.6 ( 13.4-22.4 )	Crocuta crocuta	3829	29.2 ( 26.1-32.4 ) 19.6 ( 16.9-22.5 )	Ursus arctos	NA	NA	NA	NA	NA	NA	NA	NA	NA	NA	NA	NA
A35797	DCS19-111	B41624	E20311	sediment	33653	2.1	12395	12214	Yes	2644	35.9 ( 31.4-40.7 ) 22.3 ( 18.6-26.3 )	Bison priscus	NA	NA	NA	4427	37.3 ( 34.0-40.7 ) 23.7 ( 21.0-26.6 )	Canis lupus	499	45.7 ( 36.0-55.7 ) 18.2 ( 10.8-27.8 )	Mammuthus primigenius	197	37.5 ( 22.7-54.2 ) 33.3 ( 20.4-48.4 )	Coelodonta antiquitatis	417	44 ( 34.1-54.3 ) 22.6 ( 14.2-33.0 )	Equus caballus	1168	37.9 ( 31.6-44.5 ) 18.6 ( 14.0-23.9 )	Crocuta crocuta	2862	27.1 ( 23.6-30.8 ) 20 ( 16.9-23.5 )	Ursus arctos	NA	NA	NA	NA	NA	NA	NA	NA	NA	NA	NA	NA
A35798	DCS19-112	B41625	E20312	sediment	7624	1.3	1930	1440	Yes	430	43.8 ( 32.2-55.9 ) 21.1 ( 11.4-33.9 )	Ovis ammon	NA	NA	NA	573	37.5 ( 29.1-46.5 ) 25.8 ( 18.5-34.1 )	Canis lupus	NA	NA	NA	NA	NA	NA	NA	NA	NA	NA	NA	NA	437	34.8 ( 25.1-45.4 ) 18.7 ( 11.3-28.2 )	Ursus arctos	NA	NA	NA	NA	NA	NA	NA	NA	NA	NA	NA	NA
A35799	DCS19-113	B41626	E20313	sediment	19349	6.1	6691	6513	Yes	2235	40.3 ( 34.7-46.0 ) 25.2 ( 20.2-30.7 )	Bison bison	NA	NA	NA	679	44 ( 35.1-53.2 ) 25.4 ( 18.3-33.5 )	Canis lupus lupus	176	35.3 ( 19.7-53.5 ) 26.5 ( 12.9-44.4 )	Mammuthus columbi	169	31.4 ( 16.9-49.3 ) 37.1 ( 21.5-55.1 )	Coelodonta antiquitatis	314	39.4 ( 27.6-52.2 ) 23.7 ( 13.6-36.6 )	Equus przewalskii	1444	31.6 ( 26.4-37.3 ) 18.9 ( 14.5-24.0 )	Crocuta crocuta	1240	29.5 ( 23.8-35.8 ) 21.4 ( 16.7-26.8 )	Ursus arctos	105	45 ( 23.1-68.5 ) 34.6 ( 17.2-55.7 )	Panthera leo persica	NA	NA	NA	151	29.6 ( 13.8-50.2 ) 41.7 ( 22.1-63.4 )	Microtus levis	NA	NA	NA
A35800	DCS19-114	B41627	E20314	sediment	50533	1.7	12771	12492	Yes	3904	32.7 ( 28.6-37.1 ) 21.4 ( 18.0-25.0 )	Ovis ammon	NA	NA	NA	3383	36.3 ( 32.4-40.4 ) 23.3 ( 20.1-26.8 )	Canis lupus	NA	NA	NA	NA	NA	NA	500	41.6 ( 32.9-50.8 ) 22.3 ( 14.4-32.1 )	Equus przewalskii	2199	28.6 ( 24.5-33.1 ) 17.7 ( 14.3-21.5 )	Crocuta crocuta	2506	29.8 ( 25.9-33.9 ) 15.3 ( 12.3-18.7 )	Ursus arctos	NA	NA	NA	NA	NA	NA	NA	NA	NA	NA	NA	NA
A35801	DCS19-115	B41628	E20315	sediment	39302	1.8	12386	12183	Yes	2362	31.4 ( 26.2-36.9 ) 23.2 ( 18.6-28.3 )	Bison priscus	619	44.4 ( 35.4-53.5 ) 23.7 ( 16.8-31.8 )	Cervus canadensis songaricus	3768	39.7 ( 36.0-43.4 ) 23.2 ( 20.1-26.5 )	Canis lupus	NA	NA	NA	258	26.7 ( 14.6-41.9 ) 28.8 ( 17.1-43.1 )	Coelodonta antiquitatis	492	28.4 ( 19.6-38.6 ) 19.1 ( 11.8-28.6 )	Equus przewalskii	1203	28.7 ( 23.2-34.8 ) 21 ( 15.9-26.8 )	Crocuta crocuta	3481	26.6 ( 23.4-30.0 ) 16.3 ( 13.7-19.2 )	Ursus arctos	NA	NA	NA	NA	NA	NA	NA	NA	NA	NA	NA	NA
A35802	DCS19-116	B41629	E20316	sediment	57211	1.7	16571	16360	Yes	5206	32.9 ( 29.8-36.1 ) 20.6 ( 18.0-23.3 )	Bison bison	486	43.2 ( 33.0-53.7 ) 29.7 ( 21.0-39.6 )	Cervus canadensis songaricus	3842	38.2 ( 34.6-41.9 ) 22.6 ( 19.7-25.8 )	Canis lupus	NA	NA	NA	233	25.4 ( 15.0-38.4 ) 25.6 ( 13.5-41.2 )	Coelodonta antiquitatis	749	42.1 ( 34.2-50.4 ) 27.2 ( 20.2-35.0 )	Equus caballus	1681	33.7 ( 28.7-39.0 ) 22.1 ( 18.0-26.7 )	Crocuta crocuta	4163	32.6 ( 29.6-35.7 ) 20.4 ( 17.7-23.2 )	Ursus arctos	NA	NA	NA	NA	NA	NA	NA	NA	NA	NA	NA	NA
A35803	DCS19-117	B41630	E20317	sediment	15800	1.4	5135	4492	Yes	1100	40.1 ( 32.0-48.7 ) 27 ( 19.1-36.0 )	Bison priscus	114	31.8 ( 13.9-54.9 ) 26.9 ( 11.6-47.8 )	Cervus canadensis songaricus	1767	37.6 ( 32.8-42.6 ) 20.6 ( 16.6-25.0 )	Canis lupus	NA	NA	NA	NA	NA	NA	NA	NA	NA	NA	NA	NA	1511	34.5 ( 29.6-39.7 ) 17.8 ( 13.9-22.2 )	Ursus arctos	NA	NA	NA	NA	NA	NA	NA	NA	NA	NA	NA	NA
A35804	DCS19-118	B41631	E20318	sediment	43001	1.6	12352	11711	Yes	2828	33.9 ( 29.0-39.1 ) 19.7 ( 15.8-24.2 )	Capra sibirica	NA	NA	NA	4069	40.9 ( 37.3-44.5 ) 25.6 ( 22.6-28.7 )	Canis lupus	NA	NA	NA	NA	NA	NA	322	52.9 ( 38.5-67.1 ) 23.8 ( 14.0-36.2 )	Equus przewalskii	1082	31.2 ( 25.0-37.8 ) 17.9 ( 13.1-23.5 )	Crocuta crocuta	3410	29.9 ( 26.6-33.3 ) 19.9 ( 17.1-23.0 )	Ursus arctos	NA	NA	NA	NA	NA	NA	NA	NA	NA	NA	NA	NA
A35805	DCS19-119	B41632	E20319	sediment	35104	4.7	10823	10523	Yes	2587	35.7 ( 30.6-41.1 ) 23.2 ( 19.0-27.8 )	Ovis ammon	193	35 ( 20.6-51.7 ) 33.3 ( 19.1-50.2 )	Cervus canadensis songaricus	893	38.6 ( 31.1-46.4 ) 33 ( 26.2-40.3 )	Canis lupus	266	47.5 ( 34.3-60.9 ) 28.8 ( 17.1-43.1 )	Mammuthus primigenius	413	37.1 ( 27.9-47.1 ) 29.4 ( 20.8-39.3 )	Coelodonta antiquitatis	312	47.9 ( 36.1-60.0 ) 23.9 ( 14.6-35.5 )	Equus przewalskii	2797	28.9 ( 25.1-32.9 ) 18.5 ( 15.5-21.9 )	Crocuta crocuta	2904	29.7 ( 26.3-33.3 ) 20.9 ( 17.8-24.2 )	Ursus arctos	158	47.4 ( 24.4-71.1 ) 29.2 ( 12.6-51.1 )	Panthera leo persica	NA	NA	NA	NA	NA	NA	NA	NA	NA
A35806	Extraction negative control	B41633	E20320	sediment	28	5.4	23	0	No	NA	NA	NA	NA	NA	NA	NA	NA	NA	NA	NA	NA	NA	NA	NA	NA	NA	NA	NA	NA	NA	NA	NA	NA	NA	NA	NA	NA	NA	NA	NA	NA	NA	NA	NA	NA
A35807	DCS19-120	B41634	E20321	sediment	29347	1.4	7116	6802	Yes	1002	37.5 ( 29.6-45.9 ) 29.4 ( 21.9-37.8 )	Bison bison	NA	NA	NA	1767	33 ( 28.2-38.0 ) 23.6 ( 19.2-28.5 )	Canis lupus	NA	NA	NA	NA	NA	NA	1804	32.3 ( 27.3-37.7 ) 20.7 ( 16.9-24.9 )	Equus ovodovi	1001	28.4 ( 22.1-35.2 ) 18.5 ( 13.7-24.2 )	Crocuta crocuta	1228	27.2 ( 21.9-33.1 ) 14.6 ( 10.5-19.6 )	Ursus arctos	NA	NA	NA	NA	NA	NA	NA	NA	NA	NA	NA	NA
A35808	DCS19-121	B41635	E20322	sediment	41952	1.6	10042	9378	Yes	3231	37.3 ( 32.8-42.0 ) 17.6 ( 14.0-21.7 )	Capra sibirica	NA	NA	NA	2508	36.2 ( 31.7-40.9 ) 20.9 ( 17.2-24.9 )	Canis lupus	NA	NA	NA	NA	NA	NA	301	40.4 ( 27.6-54.2 ) 24.2 ( 14.5-36.4 )	Equus przewalskii	998	33.1 ( 26.3-40.5 ) 18.9 ( 13.6-25.3 )	Crocuta crocuta	2340	34.4 ( 30.2-38.7 ) 18.6 ( 15.3-22.2 )	Ursus arctos	NA	NA	NA	NA	NA	NA	NA	NA	NA	NA	NA	NA
A35809	DCS19-122	B41636	E20323	sediment	36310	1.8	12808	11912	Yes	1765	40.5 ( 34.2-47.1 ) 23.9 ( 18.7-29.7 )	Bison priscus	128	26.1 ( 10.2-48.4 ) 30 ( 11.9-54.3 )	Cervus canadensis songaricus	5785	37.8 ( 34.8-40.9 ) 21.5 ( 19.1-24.1 )	Canis lupus	NA	NA	NA	166	37.5 ( 21.1-56.3 ) 23.5 ( 10.7-41.2 )	Coelodonta antiquitatis	676	45.2 ( 36.4-54.3 ) 27.2 ( 20.2-35.2 )	Equus caballus	NA	NA	NA	3392	30.3 ( 26.9-33.8 ) 18.9 ( 15.9-22.1 )	Ursus arctos	NA	NA	NA	NA	NA	NA	NA	NA	NA	NA	NA	NA
A35810	DCS19-123	B41637	E20324	sediment	44175	1.6	8214	8046	Yes	4817	42.1 ( 38.5-45.8 ) 25.7 ( 22.7-28.9 )	Bison bonasus	NA	NA	NA	281	31.5 ( 19.5-45.6 ) 37 ( 24.3-51.3 )	Canis lupus lupus	366	44.2 ( 33.5-55.3 ) 28 ( 18.7-39.1 )	Mammuthus primigenius	123	45 ( 23.1-68.5 ) 29.2 ( 12.6-51.1 )	Coelodonta antiquitatis	819	48.5 ( 39.7-57.3 ) 28.9 ( 22.2-36.4 )	Equus ovodovi	1300	39.2 ( 33.0-45.8 ) 23.3 ( 18.2-28.9 )	Crocuta crocuta	340	40.9 ( 30.5-51.9 ) 24.3 ( 14.8-36.0 )	Ursus arctos	NA	NA	NA	NA	NA	NA	NA	NA	NA	NA	NA	NA
A35811	DCS19-124	B41638	E20325	sediment	21673	1.4	3779	3371	Yes	1735	47.5 ( 41.7-53.3 ) 26.7 ( 21.2-32.7 )	Bison bison	206	32.1 ( 19.9-46.3 ) 26.4 ( 15.3-40.3 )	Cervus canadensis songaricus	NA	NA	NA	95	57.1 ( 34.0-78.2 ) 53.3 ( 26.6-78.7 )	Mammuthus primigenius	NA	NA	NA	199	30.8 ( 17.0-47.6 ) 31.9 ( 19.1-47.1 )	Equus ovodovi	853	31.7 ( 25.1-38.9 ) 15.4 ( 10.5-21.5 )	Crocuta crocuta	283	36.4 ( 24.9-49.1 ) 25.8 ( 15.5-38.5 )	Ursus arctos	NA	NA	NA	NA	NA	NA	NA	NA	NA	NA	NA	NA
A35812	DCS19-125	B41639	E20326	sediment	51801	1.8	16355	16128	Yes	3185	38.1 ( 33.5-42.8 ) 23.6 ( 19.6-27.9 )	Bison bison	216	51.2 ( 35.1-67.1 ) 36.4 ( 22.4-52.2 )	Cervus canadensis songaricus	6100	37.7 ( 34.9-40.6 ) 25.4 ( 23.0-28.0 )	Canis lupus	175	40 ( 22.7-59.4 ) 31 ( 15.3-50.8 )	Mammuthus primigenius	389	37.5 ( 26.9-49.0 ) 24.3 ( 15.1-35.7 )	Coelodonta antiquitatis	900	34.8 ( 27.9-42.3 ) 21.1 ( 15.4-27.8 )	Equus caballus	1697	31.6 ( 26.4-37.1 ) 19.7 ( 15.5-24.4 )	Crocuta crocuta	3466	35.4 ( 32.1-38.7 ) 23.1 ( 20.1-26.3 )	Ursus arctos	NA	NA	NA	NA	NA	NA	NA	NA	NA	NA	NA	NA
A35813	DCS19-126	B41640	E20327	sediment	39485	2.1	14336	14230	Yes	2426	41.5 ( 35.8-47.3 ) 19.7 ( 15.7-24.1 )	Bison priscus	223	41.7 ( 25.5-59.2 ) 23.3 ( 11.8-38.6 )	Cervus canadensis songaricus	6103	36.5 ( 33.6-39.5 ) 23 ( 20.6-25.5 )	Canis lupus	147	55.6 ( 38.1-72.1 ) 22 ( 10.6-37.6 )	Mammuthus primigenius	895	38.2 ( 30.9-45.8 ) 26.1 ( 20.2-32.8 )	Coelodonta antiquitatis	406	47.2 ( 36.5-58.1 ) 17.8 ( 10.9-26.7 )	Equus caballus	1198	32.5 ( 26.3-39.3 ) 22 ( 17.0-27.7 )	Crocuta crocuta	2832	32.9 ( 29.1-36.9 ) 21.5 ( 18.3-25.0 )	Ursus arctos	NA	NA	NA	NA	NA	NA	NA	NA	NA	NA	NA	NA
A35814	DCS19-127	B41641	E20328	sediment	9195	1.2	1385	733	Yes	513	49.4 ( 38.1-60.7 ) 20 ( 12.7-29.2 )	Bison priscus	97	36 ( 18.0-57.5 ) 33.3 ( 13.3-59.0 )	Cervus canadensis songaricus	NA	NA	NA	58	50 ( 26.0-74.0 ) 45.5 ( 16.7-76.6 )	Mammuthus primigenius	NA	NA	NA	NA	NA	NA	NA	NA	NA	65	46.2 ( 19.2-74.9 ) 33.3 ( 11.8-61.6 )	Ursus arctos	NA	NA	NA	NA	NA	NA	NA	NA	NA	NA	NA	NA
A35815	DCS19-128	B41642	E20329	sediment	11541	1.3	1869	1167	Yes	1058	47.9 ( 40.6-55.2 ) 20.6 ( 14.6-27.9 )	Ovis ammon	NA	NA	NA	NA	NA	NA	NA	NA	NA	NA	NA	NA	109	54.2 ( 32.8-74.4 ) 29.2 ( 12.6-51.1 )	Equus przewalskii	NA	NA	NA	NA	NA	NA	NA	NA	NA	NA	NA	NA	NA	NA	NA	NA	NA	NA
A35816	DCS19-129	B41643	E20330	sediment	5761	1.3	961	522	Yes	468	46.9 ( 34.3-59.8 ) 29.6 ( 19.3-41.6 )	Bison priscus	NA	NA	NA	NA	NA	NA	NA	NA	NA	NA	NA	NA	NA	NA	NA	NA	NA	NA	54	41.7 ( 15.2-72.3 ) 72.7 ( 39.0-94.0 )	Ursus maritimus	NA	NA	NA	NA	NA	NA	NA	NA	NA	NA	NA	NA
A35817	DCS19-130	B41644	E20331	sediment	12818	1.4	2204	2116	Yes	904	44.7 ( 36.7-53.0 ) 28.5 ( 20.7-37.3 )	Bison priscus	NA	NA	NA	110	64.5 ( 45.4-80.8 ) 29.6 ( 13.8-50.2 )	Canis lupus familiaris	122	38.1 ( 18.1-61.6 ) 28.9 ( 15.4-45.9 )	Mammuthus primigenius	122	44.7 ( 28.6-61.7 ) 23.1 ( 11.1-39.3 )	Coelodonta antiquitatis	272	46.2 ( 32.2-60.5 ) 23.8 ( 14.9-34.6 )	Equus ovodovi	476	33.9 ( 25.5-43.0 ) 20.6 ( 13.1-30.0 )	Crocuta crocuta	110	29.6 ( 13.8-50.2 ) 32 ( 14.9-53.5 )	Ursus arctos	NA	NA	NA	NA	NA	NA	NA	NA	NA	NA	NA	NA
A35818	DCS19-131	B41645	E20332	sediment	54641	2.3	18953	17891	Yes	3471	35.3 ( 31.2-39.6 ) 21.7 ( 18.3-25.4 )	Bison priscus	264	41 ( 25.6-57.9 ) 20 ( 10.0-33.7 )	Cervus canadensis songaricus	10076	40.5 ( 38.1-43.0 ) 24.5 ( 22.6-26.6 )	Canis lupus	NA	NA	NA	NA	NA	NA	356	42 ( 30.2-54.5 ) 30.6 ( 19.6-43.7 )	Equus przewalskii	1578	30.3 ( 25.1-35.8 ) 16.9 ( 12.9-21.6 )	Crocuta crocuta	2146	32.5 ( 28.0-37.2 ) 20.9 ( 17.3-24.9 )	Ursus arctos	NA	NA	NA	NA	NA	NA	NA	NA	NA	NA	NA	NA
A35820	Library negative control	B41646		sediment	16	5.7	14	0	No	NA	NA	NA	NA	NA	NA	NA	NA	NA	NA	NA	NA	NA	NA	NA	NA	NA	NA	NA	NA	NA	NA	NA	NA	NA	NA	NA	NA	NA	NA	NA	NA	NA	NA	NA	NA
A35822	Extraction negative control	B41647	E20334	sediment	19	3.9	16	0	No	NA	NA	NA	NA	NA	NA	NA	NA	NA	NA	NA	NA	NA	NA	NA	NA	NA	NA	NA	NA	NA	NA	NA	NA	NA	NA	NA	NA	NA	NA	NA	NA	NA	NA	NA	NA
A35823	DCS19-132	B41648	E20335	sediment	65918	1.6	13408	13408	Yes	3651	42.8 ( 38.3-47.3 ) 24.1 ( 20.3-28.3 )	Bison priscus	965	41.6 ( 34.7-48.8 ) 25 ( 18.8-32.1 )	Cervus canadensis songaricus	2336	41.5 ( 37.2-45.8 ) 22.1 ( 18.5-26.0 )	Canis lupus	447	42.9 ( 32.5-53.7 ) 35.4 ( 25.1-46.7 )	Mammuthus columbi	505	42.9 ( 33.5-52.6 ) 21.2 ( 14.1-29.9 )	Coelodonta antiquitatis	2242	47.1 ( 42.3-52.0 ) 24.9 ( 21.0-29.2 )	Equus caballus	2778	35.3 ( 31.3-39.5 ) 17.5 ( 14.5-20.9 )	Crocuta crocuta	484	42.5 ( 32.9-52.4 ) 20.2 ( 13.2-28.7 )	Ursus arctos	NA	NA	NA	NA	NA	NA	NA	NA	NA	NA	NA	NA
A35824	DCS19-133	B41649	E20336	sediment	13676	1.3	1710	1682	Yes	1005	34.2 ( 27.4-41.6 ) 21 ( 15.4-27.5 )	Capra sibirica	NA	NA	NA	NA	NA	NA	NA	NA	NA	NA	NA	NA	NA	NA	NA	677	30.5 ( 23.0-38.8 ) 18.6 ( 13.0-25.3 )	Crocuta crocuta	NA	NA	NA	NA	NA	NA	NA	NA	NA	NA	NA	NA	NA	NA	NA
A35825	DCS19-134	B41650	E20337	sediment	138	2.7	0	0	No	NA	NA	NA	NA	NA	NA	NA	NA	NA	NA	NA	NA	NA	NA	NA	NA	NA	NA	NA	NA	NA	NA	NA	NA	NA	NA	NA	NA	NA	NA	NA	NA	NA	NA	NA	NA
A35826	DCS19-135	B41651	E20338	sediment	43	1.9	0	0	No	NA	NA	NA	NA	NA	NA	NA	NA	NA	NA	NA	NA	NA	NA	NA	NA	NA	NA	NA	NA	NA	NA	NA	NA	NA	NA	NA	NA	NA	NA	NA	NA	NA	NA	NA	NA
A35827	DCS19-136	B41652	E20339	sediment	17	28.4	13	0	No	NA	NA	NA	NA	NA	NA	NA	NA	NA	NA	NA	NA	NA	NA	NA	NA	NA	NA	NA	NA	NA	NA	NA	NA	NA	NA	NA	NA	NA	NA	NA	NA	NA	NA	NA	NA
A35828	DCS19-137	B41653	E20340	sediment	7993	10.2	5134	0	No	NA	NA	NA	NA	NA	NA	NA	NA	NA	NA	NA	NA	NA	NA	NA	NA	NA	NA	NA	NA	NA	NA	NA	NA	NA	NA	NA	NA	NA	NA	NA	NA	NA	NA	NA	NA
A35829	DCS19-138	B41654	E20341	sediment	12	20.5	5	0	No	NA	NA	NA	NA	NA	NA	NA	NA	NA	NA	NA	NA	NA	NA	NA	NA	NA	NA	NA	NA	NA	NA	NA	NA	NA	NA	NA	NA	NA	NA	NA	NA	NA	NA	NA	NA
A35830	DCS19-139	B41655	E20342	sediment	377	16.5	223	0	No	NA	NA	NA	NA	NA	NA	NA	NA	NA	NA	NA	NA	NA	NA	NA	NA	NA	NA	NA	NA	NA	NA	NA	NA	NA	NA	NA	NA	NA	NA	NA	NA	NA	NA	NA	NA
A35831	DCS19-140	B41656	E20343	sediment	334	23.3	225	0	No	NA	NA	NA	NA	NA	NA	NA	NA	NA	NA	NA	NA	NA	NA	NA	NA	NA	NA	NA	NA	NA	NA	NA	NA	NA	NA	NA	NA	NA	NA	NA	NA	NA	NA	NA	NA
A35832	DCS19-141	B41657	E20344	sediment	3159	13.3	2236	0	No	NA	NA	NA	NA	NA	NA	NA	NA	NA	NA	NA	NA	NA	NA	NA	NA	NA	NA	NA	NA	NA	NA	NA	NA	NA	NA	NA	NA	NA	NA	NA	NA	NA	NA	NA	NA
A35833	DCS19-142	B41658	E20345	sediment	62	19.1	33	0	No	NA	NA	NA	NA	NA	NA	NA	NA	NA	NA	NA	NA	NA	NA	NA	NA	NA	NA	NA	NA	NA	NA	NA	NA	NA	NA	NA	NA	NA	NA	NA	NA	NA	NA	NA	NA
A35834	DCS19-143	B41659	E20346	sediment	61	1.6	9	0	No	NA	NA	NA	NA	NA	NA	NA	NA	NA	NA	NA	NA	NA	NA	NA	NA	NA	NA	NA	NA	NA	NA	NA	NA	NA	NA	NA	NA	NA	NA	NA	NA	NA	NA	NA	NA
A35835	Extraction negative control	B41660	E20347	sediment	24	7.7	19	0	No	NA	NA	NA	NA	NA	NA	NA	NA	NA	NA	NA	NA	NA	NA	NA	NA	NA	NA	NA	NA	NA	NA	NA	NA	NA	NA	NA	NA	NA	NA	NA	NA	NA	NA	NA	NA
A35836	DCS19-144	B41661	E20348	sediment	103	1.7	0	0	No	NA	NA	NA	NA	NA	NA	NA	NA	NA	NA	NA	NA	NA	NA	NA	NA	NA	NA	NA	NA	NA	NA	NA	NA	NA	NA	NA	NA	NA	NA	NA	NA	NA	NA	NA	NA
A35837	DCS19-145	B41662	E20349	sediment	37	7.5	0	0	No	NA	NA	NA	NA	NA	NA	NA	NA	NA	NA	NA	NA	NA	NA	NA	NA	NA	NA	NA	NA	NA	NA	NA	NA	NA	NA	NA	NA	NA	NA	NA	NA	NA	NA	NA	NA
A35838	DCS19-146	B41663	E20350	sediment	271	2.4	165	0	No	NA	NA	NA	NA	NA	NA	NA	NA	NA	NA	NA	NA	NA	NA	NA	NA	NA	NA	NA	NA	NA	NA	NA	NA	NA	NA	NA	NA	NA	NA	NA	NA	NA	NA	NA	NA
A35839	DCS19-147	B41664	E20351	sediment	13	12.1	4	0	No	NA	NA	NA	NA	NA	NA	NA	NA	NA	NA	NA	NA	NA	NA	NA	NA	NA	NA	NA	NA	NA	NA	NA	NA	NA	NA	NA	NA	NA	NA	NA	NA	NA	NA	NA	NA
A35840	DCS19-148	B41665	E20352	sediment	133	1.5	6	0	No	NA	NA	NA	NA	NA	NA	NA	NA	NA	NA	NA	NA	NA	NA	NA	NA	NA	NA	NA	NA	NA	NA	NA	NA	NA	NA	NA	NA	NA	NA	NA	NA	NA	NA	NA	NA
A35841	DCS19-149	B41666	E20353	sediment	35	10.3	4	0	No	NA	NA	NA	NA	NA	NA	NA	NA	NA	NA	NA	NA	NA	NA	NA	NA	NA	NA	NA	NA	NA	NA	NA	NA	NA	NA	NA	NA	NA	NA	NA	NA	NA	NA	NA	NA
A35842	DCS19-150	B41667	E20354	sediment	67	2.3	32	0	No	NA	NA	NA	NA	NA	NA	NA	NA	NA	NA	NA	NA	NA	NA	NA	NA	NA	NA	NA	NA	NA	NA	NA	NA	NA	NA	NA	NA	NA	NA	NA	NA	NA	NA	NA	NA
A35843	DCS19-151	B41668	E20355	sediment	97	2.1	68	0	No	NA	NA	NA	NA	NA	NA	NA	NA	NA	NA	NA	NA	NA	NA	NA	NA	NA	NA	NA	NA	NA	NA	NA	NA	NA	NA	NA	NA	NA	NA	NA	NA	NA	NA	NA	NA
A35844	DCS19-152	B41669	E20356	sediment	24	5.2	7	0	No	NA	NA	NA	NA	NA	NA	NA	NA	NA	NA	NA	NA	NA	NA	NA	NA	NA	NA	NA	NA	NA	NA	NA	NA	NA	NA	NA	NA	NA	NA	NA	NA	NA	NA	NA	NA
A35846	Library negative control	B41670		sediment	5	4.1	4	0	No	NA	NA	NA	NA	NA	NA	NA	NA	NA	NA	NA	NA	NA	NA	NA	NA	NA	NA	NA	NA	NA	NA	NA	NA	NA	NA	NA	NA	NA	NA	NA	NA	NA	NA	NA	NA
A35848	DCS19-153	B41671	E20358	sediment	3	2.6	0	0	No	NA	NA	NA	NA	NA	NA	NA	NA	NA	NA	NA	NA	NA	NA	NA	NA	NA	NA	NA	NA	NA	NA	NA	NA	NA	NA	NA	NA	NA	NA	NA	NA	NA	NA	NA	NA
A35849	DCS19-154	B41672	E20359	sediment	118	3.2	23	0	No	NA	NA	NA	NA	NA	NA	NA	NA	NA	NA	NA	NA	NA	NA	NA	NA	NA	NA	NA	NA	NA	NA	NA	NA	NA	NA	NA	NA	NA	NA	NA	NA	NA	NA	NA	NA
A35850	DCS19-155	B41673	E20360	sediment	36	1.7	10	0	No	NA	NA	NA	NA	NA	NA	NA	NA	NA	NA	NA	NA	NA	NA	NA	NA	NA	NA	NA	NA	NA	NA	NA	NA	NA	NA	NA	NA	NA	NA	NA	NA	NA	NA	NA	NA
A35851	Extraction negative control	B41674	E20361	sediment	59	7.1	47	0	No	NA	NA	NA	NA	NA	NA	NA	NA	NA	NA	NA	NA	NA	NA	NA	NA	NA	NA	NA	NA	NA	NA	NA	NA	NA	NA	NA	NA	NA	NA	NA	NA	NA	NA	NA	NA
A35852	DCS19-156	B41675	E20362	sediment	129	3.4	0	0	No	NA	NA	NA	NA	NA	NA	NA	NA	NA	NA	NA	NA	NA	NA	NA	NA	NA	NA	NA	NA	NA	NA	NA	NA	NA	NA	NA	NA	NA	NA	NA	NA	NA	NA	NA	NA
A35853	DCS19-157	B41676	E20363	sediment	54	3.3	8	0	No	NA	NA	NA	NA	NA	NA	NA	NA	NA	NA	NA	NA	NA	NA	NA	NA	NA	NA	NA	NA	NA	NA	NA	NA	NA	NA	NA	NA	NA	NA	NA	NA	NA	NA	NA	NA
A35854	DCS19-158	B41677	E20364	sediment	359	3.9	174	0	No	NA	NA	NA	NA	NA	NA	NA	NA	NA	NA	NA	NA	NA	NA	NA	NA	NA	NA	NA	NA	NA	NA	NA	NA	NA	NA	NA	NA	NA	NA	NA	NA	NA	NA	NA	NA
A35855	DCS19-159	B41678	E20365	sediment	939	2.3	11	0	No	NA	NA	NA	NA	NA	NA	NA	NA	NA	NA	NA	NA	NA	NA	NA	NA	NA	NA	NA	NA	NA	NA	NA	NA	NA	NA	NA	NA	NA	NA	NA	NA	NA	NA	NA	NA
A35856	DCS19-160	B41679	E20366	sediment	562	3.1	21	0	No	NA	NA	NA	NA	NA	NA	NA	NA	NA	NA	NA	NA	NA	NA	NA	NA	NA	NA	NA	NA	NA	NA	NA	NA	NA	NA	NA	NA	NA	NA	NA	NA	NA	NA	NA	NA
A35858	DCS19-162	B41681	E20368	sediment	45	2.7	0	0	No	NA	NA	NA	NA	NA	NA	NA	NA	NA	NA	NA	NA	NA	NA	NA	NA	NA	NA	NA	NA	NA	NA	NA	NA	NA	NA	NA	NA	NA	NA	NA	NA	NA	NA	NA	NA
A35859	DCS19-163	B41682	E20369	sediment	6	1.5	0	0	No	NA	NA	NA	NA	NA	NA	NA	NA	NA	NA	NA	NA	NA	NA	NA	NA	NA	NA	NA	NA	NA	NA	NA	NA	NA	NA	NA	NA	NA	NA	NA	NA	NA	NA	NA	NA
A35861	DCS19-165	B41684	E20371	sediment	40	2.4	9	0	No	NA	NA	NA	NA	NA	NA	NA	NA	NA	NA	NA	NA	NA	NA	NA	NA	NA	NA	NA	NA	NA	NA	NA	NA	NA	NA	NA	NA	NA	NA	NA	NA	NA	NA	NA	NA
A35862	DCS19-166	B41685	E20372	sediment	50	1.7	16	0	No	NA	NA	NA	NA	NA	NA	NA	NA	NA	NA	NA	NA	NA	NA	NA	NA	NA	NA	NA	NA	NA	NA	NA	NA	NA	NA	NA	NA	NA	NA	NA	NA	NA	NA	NA	NA
A35863	DCS19-167	B41686	E20373	sediment	1565	6.9	1057	0	No	NA	NA	NA	NA	NA	NA	NA	NA	NA	NA	NA	NA	NA	NA	NA	NA	NA	NA	NA	NA	NA	NA	NA	NA	NA	NA	NA	NA	NA	NA	NA	NA	NA	NA	NA	NA
A35864	Extraction negative control	B41687	E20374	sediment	143	5.7	113	0	No	NA	NA	NA	NA	NA	NA	NA	NA	NA	NA	NA	NA	NA	NA	NA	NA	NA	NA	NA	NA	NA	NA	NA	NA	NA	NA	NA	NA	NA	NA	NA	NA	NA	NA	NA	NA
A35865	DCS19-168	B41688	E20375	sediment	31	8.1	0	0	No	NA	NA	NA	NA	NA	NA	NA	NA	NA	NA	NA	NA	NA	NA	NA	NA	NA	NA	NA	NA	NA	NA	NA	NA	NA	NA	NA	NA	NA	NA	NA	NA	NA	NA	NA	NA
A35866	DCS19-169	B41689	E20376	sediment	332	2	12	0	No	NA	NA	NA	NA	NA	NA	NA	NA	NA	NA	NA	NA	NA	NA	NA	NA	NA	NA	NA	NA	NA	NA	NA	NA	NA	NA	NA	NA	NA	NA	NA	NA	NA	NA	NA	NA
A35867	DCS19-170	B41690	E20377	sediment	42	4.8	0	0	No	NA	NA	NA	NA	NA	NA	NA	NA	NA	NA	NA	NA	NA	NA	NA	NA	NA	NA	NA	NA	NA	NA	NA	NA	NA	NA	NA	NA	NA	NA	NA	NA	NA	NA	NA	NA
A35868	DCS19-171	B41691	E20378	sediment	6	1.5	0	0	No	NA	NA	NA	NA	NA	NA	NA	NA	NA	NA	NA	NA	NA	NA	NA	NA	NA	NA	NA	NA	NA	NA	NA	NA	NA	NA	NA	NA	NA	NA	NA	NA	NA	NA	NA	NA
A35869	DCS19-172	B41692	E20379	sediment	6	1.7	0	0	No	NA	NA	NA	NA	NA	NA	NA	NA	NA	NA	NA	NA	NA	NA	NA	NA	NA	NA	NA	NA	NA	NA	NA	NA	NA	NA	NA	NA	NA	NA	NA	NA	NA	NA	NA	NA
A35870	DCS19-173	B41693	E20380	sediment	1	1.6	0	0	No	NA	NA	NA	NA	NA	NA	NA	NA	NA	NA	NA	NA	NA	NA	NA	NA	NA	NA	NA	NA	NA	NA	NA	NA	NA	NA	NA	NA	NA	NA	NA	NA	NA	NA	NA	NA
A35872	Library negative control	B41694		sediment	8	7	7	0	No	NA	NA	NA	NA	NA	NA	NA	NA	NA	NA	NA	NA	NA	NA	NA	NA	NA	NA	NA	NA	NA	NA	NA	NA	NA	NA	NA	NA	NA	NA	NA	NA	NA	NA	NA	NA
A34672	Sediment from 'N226' cervid pendant	B42594		sediment	147741	1.5	31937	31587	Yes	6228	41.1[37.7-44.6],26.1[23.0-29.5]	Bison_priscus	514	40.0[30.6-50.0],21.0[13.6-30.0]	Cervus_canadensis_songaricus	2806	31.9[28.2-35.8],20.3[17.0-23.9]	Canis_lupus	1666	37.6[32.6-42.8],26.1[21.5-31.1]	Mammuthus_primigenius	757	38.2[30.9-45.8],22.2[16.1-29.2]	Coelodonta_antiquitatis	1858	37.7[32.9-42.7],22.8[18.7-27.2]	Equus_caballus	16313	25.2[23.7-26.8],13.1[11.9-14.3]	Crocuta_crocuta	1095	33.3[27.6-39.4],25.5[20.1-31.6]	Ursus_arctos	NA	NA	NA	NA	NA	NA	NA	NA	NA	NA	NA	NA
A32556	Sediment from 'N544' ivory figurine	B39134		sediment	13229	1.2	2896	2322	Yes	491	36.0[25.2-47.9],30.1[19.9-42.0]	Bison_bison	NA	NA	NA	985	36.0[29.4-43.1],21.8[16.3-28.3]	Canis_lupus	NA	NA	NA	33	50.0[15.7-84.3],0.0[0.0-33.6]	Coelodonta_antiquitatis	414	27.2[18.4-37.4],19.8[12.2-29.4]	Equus_przewalskii	494	22.4[15.2-31.1],12.9[7.0-21.0]	Crocuta_crocuta	432	24.5[16.8-33.7],19.6[12.6-28.4]	Ursus_arctos	NA	NA	NA	NA	NA	NA	NA	NA	NA	NA	NA	NA
A32557	Sediment from Denisova 22 (N1)	B39135		sediment	73657	1.4	12448	12346	Yes	4414	47.4[43.2-51.6],28.2[24.5-32.1]	Bison_bonasus	340	39.7[28.8-51.5],34.3[23.3-46.6]	Cervus_canadensis_songaricus	157	41.4[23.5-61.1],40.0[23.9-57.9]	Canis_lupus_lupus	NA	NA	NA	202	50.9[37.3-64.4],43.6[27.8-60.4]	Coelodonta_antiquitatis	2409	42.4[37.8-47.1],23.6[19.9-27.6]	Equus_ovodovi	4824	39.1[35.9-42.4],19.6[17.0-22.4]	Crocuta_crocuta	NA	NA	NA	NA	NA	NA	NA	NA	NA	NA	NA	NA	NA	NA	NA
A32558	Sediment from Denisova 22 (N2)	B39136		sediment	149301	1.5	31937	31670	Yes	12257	43.6[41.4-45.8],30.3[28.2-32.5]	Bison_bison	2124	48.7[44.0-53.5],34.4[29.8-39.3]	Cervus_canadensis_songaricus	430	54.0[43.7-64.0],24.1[15.6-34.5]	Canis_lupus_lupus	916	55.6[48.5-62.5],36.9[30.0-44.2]	Mammuthus_primigenius	887	48.0[40.4-55.7],32.3[25.7-39.4]	Coelodonta_antiquitatis	3805	47.6[43.9-51.4],33.3[29.8-36.9]	Equus_caballus	11251	36.5[34.4-38.7],19.7[18.0-21.6]	Crocuta_crocuta	NA	NA	NA	NA	NA	NA	NA	NA	NA	NA	NA	NA	NA	NA	NA
A32559	Sediment from Denisova 22 (N3)	B39137		sediment	58433	1.3	10517	10517	Yes	3385	42.1[38.2-46.0],26.5[22.9-30.3]	Bison_bonasus	368	43.8[33.6-54.3],30.6[19.6-43.7]	Cervus_canadensis_songaricus	222	45.7[33.7-58.1],26.1[14.3-41.1]	Canis_lupus_familiaris	117	53.1[34.7-70.9],25.0[11.5-43.4]	Mammuthus_primigenius	734	49.0[42.0-56.1],35.1[27.5-43.3]	Coelodonta_antiquitatis	534	36.8[28.4-45.9],20.3[13.7-28.3]	Equus_ovodovi	5157	30.3[27.6-33.1],17.3[15.0-19.8]	Crocuta_crocuta	NA	NA	NA	NA	NA	NA	NA	NA	NA	NA	NA	NA	NA	NA	NA
