# Supplementary material for: Pleistocene chronology and history of hominins and fauna at Denisova Cave
Source: Nat Commun. 2025 May 21;16:4738. doi: 10.1038/s41467-025-60140-6 (PMC12095498; doi:10.1038/s41467-025-60140-6)
Supplement: Supplementary file 20 — Supplementary Data 18 [file 41467_2025_60140_MOESM20_ESM.xlsx]

## Sheet: Hominin MtDNA Summary
Supplementary Data 18 | This table provides summary statistics for sequencing data after enrichment for human mtDNA
All deamination rates were computed by looking at C-to-T substitutions on the terminal positions of the 5' and 3' ends
IndexLibID	Sample Information	CapLibID	SampleType	Raw reads	Reads longer than 34 bp	Mapped Reads (≥ 35 bp, mapping quality ≥ 25)	Unique mapped reads (≥ 35 bp, mapping quality ≥ 25)	Duplication rate	% of reads identified as hominin	Unique hominin reads	5' C->T substitutions [%]	3' C->T substitutions [%]	5' C->T substitutions [%] (95% binomial confidence intervals)	3' C->T substitutions [%] (95% binomial confidence intervals)	Ancient hominin mtDNA Present	# Endogenous hominin sequences	Estimated Contamination (Based on column T)	Support for different branches based on sequences covering diagnostic positions. Each shows percent support calculted by the number of sequences covering diagnostic positions supporting the relative branch over the total sequences covering diagnostic positions. Significant assignments (lower 95% binomial confidence >10% support) indicated with "**".
																		Number of deaminated sequences	Modern human support (all sequences)	Modern human support (deaminated sequences only)	Neanderthal-Hohlenstein-Stadel shared branch support (all sequences)	Neanderthal-Hohlenstein-Stadel shared branch support (deaminated sequences only)	Neanderthal support (all sequences)	Neanderthal support (deaminated sequences only)	Hohlenstein-Stadel support (all sequences)	Hohlenstein-Stadel support (deaminated sequences only)	Denisovan support (all sequences)	Denisovan support (deaminated sequences only)	Sima de los Huesos support (all sequences)	Sima de los Huesos support (deaminated sequences only)	Denisovan-Sima de los Huesos shared branch support (all sequences)	Denisovan-Sima de los Huesos shared branch support (deaminated sequences only)
A34877	Extraction negative control	B47176	control	117086	44108	41764	54	792.62	100	47	16.7	0	0.4-64.1	0.0-24.7	No	NA	NA	1	**100.0% (6 / 6)	NA% (0 / 0)	0.0% (0 / 9)	NA% (0 / 0)	0.0% (0 / 2)	NA% (0 / 0)	20.0% (1 / 5)	NA% (0 / 0)	0.0% (0 / 6)	NA% (0 / 0)	0.0% (0 / 12)	NA% (0 / 0)	0.0% (0 / 15)	NA% (0 / 0)
A34878	DCS19-1	B47177	sediment	1029964	861711	265155	22499	3.14	1.44	42	42.9	8.3	9.9-81.6	0.2-38.5	No	NA	NA	5	50.0% (2 / 4)	NA% (0 / 0)	50.0% (2 / 4)	NA% (0 / 0)	100.0% (1 / 1)	NA% (0 / 0)	0.0% (0 / 4)	0.0% (0 / 1)	0.0% (0 / 11)	0.0% (0 / 1)	0.0% (0 / 5)	NA% (0 / 0)	0.0% (0 / 7)	NA% (0 / 0)
A34879	DCS19-2	B47178	sediment	870875	739168	234241	20215	3.19	7.74	144	39	17.2	24.2-55.5	5.8-35.8	No	NA	NA	33	0.0% (0 / 10)	0.0% (0 / 1)	**66.7% (8 / 12)	50.0% (1 / 2)	**60.0% (3 / 5)	100.0% (2 / 2)	0.0% (0 / 13)	0.0% (0 / 2)	13.8% (4 / 29)	25.0% (2 / 8)	4.0% (1 / 25)	0.0% (0 / 5)	12.8% (5 / 39)	9.1% (1 / 11)
A34880	DCS19-3	B47179	sediment	559684	468125	148786	20712	2.04	1.46	24	66.7	14.3	22.3-95.7	0.4-57.9	No	NA	NA	6	**100.0% (3 / 3)	NA% (0 / 0)	66.7% (2 / 3)	NA% (0 / 0)	100.0% (2 / 2)	100.0% (1 / 1)	NA% (0 / 0)	NA% (0 / 0)	0.0% (0 / 4)	0.0% (0 / 1)	0.0% (0 / 4)	NA% (0 / 0)	20.0% (1 / 5)	50.0% (1 / 2)
A34881	DCS19-4	B47180	sediment	770466	645150	203671	22622	2.49	2.26	47	18.2	13.3	2.3-51.8	1.7-40.5	No	NA	NA	6	**100.0% (4 / 4)	NA% (0 / 0)	33.3% (1 / 3)	NA% (0 / 0)	50.0% (2 / 4)	100.0% (1 / 1)	0.0% (0 / 2)	NA% (0 / 0)	20.0% (2 / 10)	0.0% (0 / 2)	0.0% (0 / 3)	NA% (0 / 0)	0.0% (0 / 12)	0.0% (0 / 1)
A34882	DCS19-5	B47181	sediment	655766	537158	167866	18469	2.99	4.64	68	60	20	32.3-83.7	5.7-43.7	No	NA	NA	21	0.0% (0 / 4)	0.0% (0 / 1)	0.0% (0 / 4)	0.0% (0 / 1)	0.0% (0 / 2)	0.0% (0 / 1)	0.0% (0 / 7)	NA% (0 / 0)	**55.6% (5 / 9)	50.0% (1 / 2)	0.0% (0 / 9)	0.0% (0 / 2)	**75.0% (12 / 16)	**60.0% (3 / 5)
A34883	DCS19-6	B47182	sediment	880333	766061	224773	20483	2.89	6.56	109	52.2	29.4	30.6-73.2	15.1-47.5	Yes	90.797	0.167	28	16.7% (1 / 6)	0.0% (0 / 3)	**75.0% (6 / 8)	100.0% (2 / 2)	**100.0% (3 / 3)	NA% (0 / 0)	0.0% (0 / 10)	0.0% (0 / 2)	3.8% (1 / 26)	10.0% (1 / 10)	0.0% (0 / 19)	0.0% (0 / 5)	0.0% (0 / 20)	0.0% (0 / 4)
A34884	DCS19-7	B47183	sediment	1496506	1232190	422467	21547	6.16	4.13	67	30.8	7.7	9.1-61.4	0.2-36.0	No	NA	NA	7	**80.0% (4 / 5)	NA% (0 / 0)	**50.0% (3 / 6)	100.0% (1 / 1)	0.0% (0 / 3)	NA% (0 / 0)	0.0% (0 / 6)	0.0% (0 / 1)	0.0% (0 / 17)	0.0% (0 / 1)	0.0% (0 / 10)	0.0% (0 / 1)	4.8% (1 / 21)	0.0% (0 / 3)
A34885	DCS19-8	B47184	sediment	1061669	901310	268831	9883	18.07	5.67	46	0	0	0.0-36.9	0.0-21.8	No	NA	NA	1	**100.0% (6 / 6)	NA% (0 / 0)	0.0% (0 / 3)	NA% (0 / 0)	0.0% (0 / 3)	NA% (0 / 0)	0.0% (0 / 4)	NA% (0 / 0)	0.0% (0 / 10)	NA% (0 / 0)	0.0% (0 / 10)	NA% (0 / 0)	0.0% (0 / 12)	NA% (0 / 0)
A34886	DCS19-9	B47185	sediment	566638	479685	149953	19458	2.71	8.72	138	48.6	22.9	31.9-65.6	10.4-40.1	Yes	96.6	0.3	39	30.0% (3 / 10)	0.0% (0 / 1)	50.0% (2 / 4)	100.0% (1 / 1)	**71.4% (5 / 7)	60.0% (3 / 5)	0.0% (0 / 11)	0.0% (0 / 4)	3.7% (1 / 27)	0.0% (0 / 6)	0.0% (0 / 17)	0.0% (0 / 4)	4.2% (1 / 24)	0.0% (0 / 5)
A34888	Library negative control	B47186	control	173746	66696	60450	26	2608.09	100	23	0	0	0.0-84.2	0.0-30.8	No	NA	NA	1	**100.0% (5 / 5)	100.0% (1 / 1)	NA% (0 / 0)	NA% (0 / 0)	0.0% (0 / 3)	NA% (0 / 0)	NA% (0 / 0)	NA% (0 / 0)	0.0% (0 / 6)	NA% (0 / 0)	NA% (0 / 0)	NA% (0 / 0)	0.0% (0 / 3)	NA% (0 / 0)
A34890	DCS19-10	B47187	sediment	948040	803423	250025	26636	1.84	2.86	79	34.6	13.6	17.2-55.7	2.9-34.9	No	NA	NA	17	NA% (0 / 0)	NA% (0 / 0)	12.5% (1 / 8)	0.0% (0 / 1)	0.0% (0 / 4)	0.0% (0 / 3)	0.0% (0 / 8)	0.0% (0 / 2)	36.4% (4 / 11)	50.0% (1 / 2)	0.0% (0 / 12)	NA% (0 / 0)	**61.9% (13 / 21)	**100.0% (4 / 4)
A34891	DCS19-11	B47188	sediment	790171	653491	198957	24263	1.77	0.97	26	37.5	22.2	8.5-75.5	2.8-60.0	No	NA	NA	8	100.0% (1 / 1)	NA% (0 / 0)	0.0% (0 / 3)	NA% (0 / 0)	0.0% (0 / 1)	NA% (0 / 0)	0.0% (0 / 1)	NA% (0 / 0)	0.0% (0 / 2)	0.0% (0 / 1)	0.0% (0 / 3)	0.0% (0 / 2)	25.0% (2 / 8)	33.3% (1 / 3)
A34892	DCS19-12	B47189	sediment	1024632	874557	272901	23460	2.47	5.04	95	22.7	36.4	7.8-45.4	17.2-59.3	No	NA	NA	20	0.0% (0 / 8)	NA% (0 / 0)	10.0% (1 / 10)	100.0% (1 / 1)	0.0% (0 / 4)	NA% (0 / 0)	0.0% (0 / 15)	0.0% (0 / 2)	**71.4% (10 / 14)	**100.0% (3 / 3)	0.0% (0 / 12)	NA% (0 / 0)	**69.2% (9 / 13)	100.0% (1 / 1)
A34893	Extraction negative control	B47190	control	121554	55014	49237	765	66.7	100	657	0.9	2	0.0-4.7	0.2-6.9	No	NA	NA	8	**100.0% (52 / 52)	100.0% (1 / 1)	0.0% (0 / 86)	NA% (0 / 0)	0.0% (0 / 50)	NA% (0 / 0)	0.0% (0 / 58)	NA% (0 / 0)	0.0% (0 / 157)	0.0% (0 / 1)	0.0% (0 / 70)	0.0% (0 / 2)	0.0% (0 / 117)	0.0% (0 / 3)
A34894	DCS19-13	B47191	sediment	1381081	1144162	356802	22938	2.92	1.48	24	33.3	0	7.5-70.1	0.0-52.2	No	NA	NA	5	100.0% (1 / 1)	NA% (0 / 0)	0.0% (0 / 1)	0.0% (0 / 1)	0.0% (0 / 1)	NA% (0 / 0)	0.0% (0 / 2)	NA% (0 / 0)	0.0% (0 / 1)	0.0% (0 / 1)	0.0% (0 / 3)	0.0% (0 / 2)	12.5% (1 / 8)	50.0% (1 / 2)
A34895	DCS19-14	B47192	sediment	592548	509406	166089	21902	2.17	2.64	46	25	42.9	7.3-52.4	9.9-81.6	No	NA	NA	6	50.0% (1 / 2)	NA% (0 / 0)	0.0% (0 / 4)	0.0% (0 / 1)	33.3% (1 / 3)	NA% (0 / 0)	0.0% (0 / 5)	0.0% (0 / 1)	0.0% (0 / 5)	0.0% (0 / 1)	0.0% (0 / 8)	0.0% (0 / 1)	0.0% (0 / 8)	NA% (0 / 0)
A34896	DCS19-15	B47193	sediment	968985	804368	344471	17513	4.53	1.56	19	0	0	0.0-60.2	0.0-60.2	No	NA	NA	2	66.7% (2 / 3)	NA% (0 / 0)	0.0% (0 / 4)	0.0% (0 / 1)	0.0% (0 / 4)	0.0% (0 / 1)	0.0% (0 / 2)	0.0% (0 / 1)	25.0% (1 / 4)	NA% (0 / 0)	0.0% (0 / 1)	NA% (0 / 0)	42.9% (3 / 7)	100.0% (2 / 2)
A34897	DCS19-16	B47194	sediment	792578	671811	208526	21387	1.77	1.22	22	50	0	1.3-98.7	0.0-60.2	No	NA	NA	3	0.0% (0 / 1)	NA% (0 / 0)	0.0% (0 / 3)	NA% (0 / 0)	0.0% (0 / 1)	NA% (0 / 0)	NA% (0 / 0)	NA% (0 / 0)	50.0% (1 / 2)	100.0% (1 / 1)	0.0% (0 / 1)	NA% (0 / 0)	100.0% (2 / 2)	100.0% (1 / 1)
A34898	DCS19-17	B47195	sediment	1304465	1115352	358342	27508	3	9.58	258	31.2	22.4	20.2-44.1	13.1-34.2	Yes	242.778	0.059	59	5.9% (1 / 17)	25.0% (1 / 4)	0.0% (0 / 15)	0.0% (0 / 3)	7.7% (1 / 13)	NA% (0 / 0)	0.0% (0 / 26)	0.0% (0 / 4)	**65.3% (32 / 49)	**70.0% (7 / 10)	2.4% (1 / 41)	0.0% (0 / 6)	**66.7% (34 / 51)	**83.3% (10 / 12)
A34899	DCS19-18	B47196	sediment	725757	584587	172911	23881	1.65	9.5	142	47.6	22.6	32.0-63.6	9.6-41.1	No	NA	NA	49	10.0% (1 / 10)	0.0% (0 / 4)	6.2% (1 / 16)	14.3% (1 / 7)	0.0% (0 / 7)	0.0% (0 / 2)	0.0% (0 / 22)	0.0% (0 / 7)	**47.1% (8 / 17)	25.0% (1 / 4)	0.0% (0 / 20)	0.0% (0 / 6)	**50.0% (12 / 24)	**50.0% (5 / 10)
A34900	DCS19-19	B47197	sediment	1255242	1102462	324271	26073	3.28	12.57	411	37	27.5	28.3-46.3	19.1-37.2	Yes	280.302	0.318	100	**31.8% (7 / 22)	33.3% (1 / 3)	17.1% (7 / 41)	25.0% (2 / 8)	23.8% (5 / 21)	**50.0% (3 / 6)	0.0% (0 / 28)	0.0% (0 / 5)	**58.5% (31 / 53)	**81.8% (9 / 11)	0.0% (0 / 57)	0.0% (0 / 13)	**40.8% (29 / 71)	**50.0% (7 / 14)
A34901	DCS19-20	B47198	sediment	1129431	891362	313495	18878	6.12	3.39	57	37.5	20	15.2-64.6	2.5-55.6	No	NA	NA	11	25.0% (1 / 4)	NA% (0 / 0)	0.0% (0 / 5)	0.0% (0 / 2)	0.0% (0 / 2)	0.0% (0 / 1)	0.0% (0 / 6)	NA% (0 / 0)	**63.6% (7 / 11)	100.0% (2 / 2)	0.0% (0 / 6)	0.0% (0 / 1)	**40.0% (4 / 10)	50.0% (1 / 2)
A34902	DCS19-21	B47199	sediment	1116281	927400	314999	23371	3.19	15.7	397	53.6	30.2	43.2-63.8	21.3-40.4	Yes	377.944	0.048	114	4.8% (1 / 21)	0.0% (0 / 10)	12.9% (4 / 31)	12.5% (1 / 8)	13.0% (3 / 23)	28.6% (2 / 7)	0.0% (0 / 27)	0.0% (0 / 6)	**66.7% (44 / 66)	**66.7% (14 / 21)	0.0% (0 / 48)	0.0% (0 / 13)	**61.0% (50 / 82)	**57.1% (12 / 21)
A35001	DCS19-22	B47202	sediment	616482	523474	174826	17533	3.65	16.83	271	54.2	20.6	42.0-66.0	11.5-32.7	Yes	271	0	87	0.0% (0 / 10)	0.0% (0 / 3)	9.1% (2 / 22)	16.7% (1 / 6)	0.0% (0 / 7)	NA% (0 / 0)	0.0% (0 / 19)	0.0% (0 / 7)	**59.2% (29 / 49)	**52.9% (9 / 17)	0.0% (0 / 31)	0.0% (0 / 7)	**73.3% (33 / 45)	**75.0% (15 / 20)
A35002	DCS19-23	B47203	sediment	306300	243263	82054	17808	1.41	13.98	216	32.2	21.1	20.6-45.6	11.4-33.9	Yes	216	0	47	0.0% (0 / 9)	0.0% (0 / 2)	5.3% (1 / 19)	12.5% (1 / 8)	11.1% (1 / 9)	0.0% (0 / 3)	0.0% (0 / 20)	0.0% (0 / 6)	**67.6% (23 / 34)	**71.4% (5 / 7)	0.0% (0 / 34)	0.0% (0 / 10)	**87.1% (27 / 31)	**83.3% (5 / 6)
A35003	DCS19-24	B47204	sediment	352534	295876	94204	18188	1.65	12.35	196	50.9	34.5	37.3-64.4	22.2-48.6	Yes	196	0	70	0.0% (0 / 10)	0.0% (0 / 1)	8.3% (1 / 12)	50.0% (1 / 2)	0.0% (0 / 7)	0.0% (0 / 1)	0.0% (0 / 11)	0.0% (0 / 2)	**63.6% (14 / 22)	**71.4% (5 / 7)	0.0% (0 / 27)	0.0% (0 / 9)	**69.7% (23 / 33)	**71.4% (5 / 7)
A35004	Extraction negative control	B47205	control	55636	25610	23984	71	333.25	100	60	0	0	0.0-20.6	0.0-33.6	No	NA	NA	1	**100.0% (3 / 3)	NA% (0 / 0)	0.0% (0 / 9)	NA% (0 / 0)	0.0% (0 / 3)	NA% (0 / 0)	0.0% (0 / 6)	NA% (0 / 0)	0.0% (0 / 12)	0.0% (0 / 1)	0.0% (0 / 14)	0.0% (0 / 1)	0.0% (0 / 13)	NA% (0 / 0)
A35005	DCS19-25	B47206	sediment	230583	197266	64594	16287	1.36	12.83	209	41.2	22.8	27.6-55.8	12.7-35.8	Yes	209	0	45	0.0% (0 / 10)	0.0% (0 / 2)	5.6% (1 / 18)	0.0% (0 / 3)	0.0% (0 / 17)	0.0% (0 / 2)	0.0% (0 / 16)	0.0% (0 / 3)	**83.3% (25 / 30)	**75.0% (3 / 4)	3.3% (1 / 30)	10.0% (1 / 10)	**93.5% (29 / 31)	**88.9% (8 / 9)
A35006	DCS19-26	B47207	sediment	461448	377576	142154	20007	1.34	10.53	140	46.2	27.3	26.6-66.6	15.0-42.8	Yes	140	0	41	0.0% (0 / 6)	0.0% (0 / 3)	5.6% (1 / 18)	0.0% (0 / 6)	16.7% (1 / 6)	0.0% (0 / 1)	0.0% (0 / 11)	0.0% (0 / 4)	**58.8% (10 / 17)	**66.7% (4 / 6)	0.0% (0 / 22)	0.0% (0 / 13)	**72.2% (13 / 18)	**100.0% (6 / 6)
A35007	DCS19-27	B47208	sediment	381028	312013	128149	17259	2.05	4.72	61	18.2	15.8	2.3-51.8	3.4-39.6	No	NA	NA	5	25.0% (1 / 4)	0.0% (0 / 2)	50.0% (2 / 4)	100.0% (1 / 1)	100.0% (1 / 1)	NA% (0 / 0)	0.0% (0 / 9)	0.0% (0 / 2)	14.3% (2 / 14)	0.0% (0 / 1)	0.0% (0 / 11)	0.0% (0 / 3)	0.0% (0 / 9)	NA% (0 / 0)
A35008	DCS19-28	B47209	sediment	734139	626265	208665	24546	1.54	17.81	398	41.1	19.6	31.9-50.8	12.7-28.2	Yes	398	0	107	0.0% (0 / 14)	0.0% (0 / 1)	6.9% (2 / 29)	25.0% (2 / 8)	4.3% (1 / 23)	14.3% (1 / 7)	0.0% (0 / 39)	0.0% (0 / 7)	**81.5% (53 / 65)	**73.3% (11 / 15)	4.2% (2 / 48)	8.3% (1 / 12)	**78.6% (44 / 56)	**69.2% (9 / 13)
A35010	DCS19-30	B47210	sediment	302873	256649	79849	19654	1.45	45.24	1474	46.3	26.1	41.6-51.1	21.7-30.9	Yes	1425.36	0.033	429	3.3% (2 / 61)	0.0% (0 / 16)	0.7% (1 / 142)	0.0% (0 / 44)	2.4% (2 / 84)	4.5% (1 / 22)	0.8% (1 / 125)	0.0% (0 / 31)	**92.2% (142 / 154)	**88.6% (39 / 44)	0.5% (1 / 202)	0.0% (0 / 55)	**92.5% (236 / 255)	**91.4% (64 / 70)
A35011	DCS19-31	B47211	sediment	262241	218317	67289	16303	1.55	17.17	245	37.8	15.9	27.3-49.2	7.9-27.3	No	NA	NA	60	0.0% (0 / 11)	0.0% (0 / 4)	5.3% (1 / 19)	0.0% (0 / 7)	33.3% (2 / 6)	0.0% (0 / 1)	0.0% (0 / 24)	0.0% (0 / 7)	**68.4% (26 / 38)	**80.0% (12 / 15)	0.0% (0 / 44)	0.0% (0 / 15)	**69.8% (30 / 43)	**71.4% (5 / 7)
A35012	DCS19-32	B47212	sediment	300064	252425	78728	17000	1.81	22.74	389	45.2	20.2	34.8-55.8	12.8-29.5	Yes	367.216	0.056	97	5.6% (1 / 18)	0.0% (0 / 1)	3.0% (1 / 33)	0.0% (0 / 10)	10.5% (2 / 19)	0.0% (0 / 4)	0.0% (0 / 26)	0.0% (0 / 7)	**67.9% (36 / 53)	**100.0% (10 / 10)	1.6% (1 / 62)	0.0% (0 / 15)	**69.2% (45 / 65)	**68.8% (11 / 16)
A35013	DCS19-33	B47213	sediment	388159	327763	105996	19531	1.48	27.56	908	33.8	28.7	28.2-39.7	22.9-35.1	Yes	908	0	232	0.0% (0 / 58)	0.0% (0 / 12)	3.1% (3 / 97)	4.0% (1 / 25)	1.6% (1 / 63)	0.0% (0 / 16)	0.0% (0 / 96)	0.0% (0 / 22)	**93.9% (138 / 147)	**91.7% (33 / 36)	0.0% (0 / 158)	0.0% (0 / 48)	**97.2% (172 / 177)	**95.3% (41 / 43)
A35015	Library negative control	B47214	control	27860	10063	7901	8	987.62	100	8	NA	0	NA	0.0-97.5	No	NA	NA	0	NA% (0 / 0)	NA% (0 / 0)	0.0% (0 / 1)	NA% (0 / 0)	0.0% (0 / 1)	NA% (0 / 0)	0.0% (0 / 2)	NA% (0 / 0)	0.0% (0 / 1)	NA% (0 / 0)	0.0% (0 / 2)	NA% (0 / 0)	0.0% (0 / 4)	NA% (0 / 0)
A35017	DCS19-34	B47215	sediment	460306	379357	114469	18937	2.14	23.34	421	42.5	24.6	33.2-52.1	17.1-33.4	Yes	402.897	0.043	112	4.3% (1 / 23)	0.0% (0 / 6)	4.2% (1 / 24)	0.0% (0 / 6)	3.8% (1 / 26)	11.1% (1 / 9)	3.1% (1 / 32)	20.0% (1 / 5)	**73.7% (42 / 57)	**72.2% (13 / 18)	0.0% (0 / 64)	0.0% (0 / 15)	**82.1% (64 / 78)	**77.8% (14 / 18)
A35018	DCS19-35	B47216	sediment	299219	256121	77192	18295	1.5	17.11	315	40.2	19.6	30.8-50.1	12.2-28.9	Yes	269.955	0.143	92	14.3% (2 / 14)	0.0% (0 / 3)	18.2% (4 / 22)	27.3% (3 / 11)	22.2% (4 / 18)	25.0% (1 / 4)	0.0% (0 / 31)	0.0% (0 / 12)	**57.8% (26 / 45)	**66.7% (8 / 12)	2.1% (1 / 48)	0.0% (0 / 15)	**60.4% (32 / 53)	**68.4% (13 / 19)
A35019	DCS19-36	B47217	sediment	233544	196876	63899	15476	1.63	20.6	308	50	29.3	38.6-61.4	20.3-39.8	Yes	205.436	0.333	92	**33.3% (5 / 15)	0.0% (0 / 5)	0.0% (0 / 20)	0.0% (0 / 3)	15.4% (2 / 13)	50.0% (1 / 2)	0.0% (0 / 19)	0.0% (0 / 4)	**54.5% (18 / 33)	**87.5% (7 / 8)	2.3% (1 / 44)	6.2% (1 / 16)	**72.2% (39 / 54)	**81.2% (13 / 16)
A35020	Extraction negative control	B47218	control	35472	14467	12505	45	294.31	100	39	0	0	0.0-70.8	0.0-52.2	No	NA	NA	0	**100.0% (2 / 2)	NA% (0 / 0)	0.0% (0 / 5)	NA% (0 / 0)	0.0% (0 / 4)	NA% (0 / 0)	0.0% (0 / 1)	NA% (0 / 0)	0.0% (0 / 14)	NA% (0 / 0)	0.0% (0 / 7)	NA% (0 / 0)	0.0% (0 / 8)	NA% (0 / 0)
A35021	DCS19-37	B47219	sediment	427130	371346	114107	20206	1.19	9.1	158	44.1	15.6	27.2-62.1	6.5-29.5	No	NA	NA	37	0.0% (0 / 3)	0.0% (0 / 2)	16.7% (2 / 12)	0.0% (0 / 5)	0.0% (0 / 6)	NA% (0 / 0)	0.0% (0 / 14)	0.0% (0 / 5)	**61.1% (11 / 18)	**57.1% (4 / 7)	0.0% (0 / 19)	0.0% (0 / 5)	**60.0% (12 / 20)	**75.0% (6 / 8)
A35023	DCS19-39	B47220	sediment	252986	217916	67804	17944	1.42	31.56	646	45.9	24.4	38.5-53.4	18.4-31.4	Yes	622.744	0.036	189	3.6% (1 / 28)	0.0% (0 / 9)	5.4% (4 / 74)	4.5% (1 / 22)	7.0% (3 / 43)	9.1% (1 / 11)	1.8% (1 / 55)	0.0% (0 / 17)	**88.0% (66 / 75)	**94.7% (18 / 19)	1.0% (1 / 100)	2.9% (1 / 34)	**89.5% (102 / 114)	**89.3% (25 / 28)
A35024	DCS19-40	B47221	sediment	325358	272711	85473	17549	1.72	3.69	43	60	36.4	26.2-87.8	10.9-69.2	Yes	43	0	16	0.0% (0 / 1)	0.0% (0 / 1)	0.0% (0 / 5)	0.0% (0 / 1)	0.0% (0 / 1)	NA% (0 / 0)	0.0% (0 / 2)	NA% (0 / 0)	0.0% (0 / 4)	0.0% (0 / 1)	0.0% (0 / 5)	0.0% (0 / 4)	**44.4% (4 / 9)	25.0% (1 / 4)
A35025	DCS19-41	B47222	sediment	259046	222959	65761	17447	1.41	28.17	605	20.2	9.4	12.4-30.1	5.4-14.7	No	NA	NA	45	**91.1% (51 / 56)	50.0% (1 / 2)	0.0% (0 / 63)	0.0% (0 / 3)	0.0% (0 / 42)	0.0% (0 / 1)	0.0% (0 / 61)	0.0% (0 / 2)	**21.7% (26 / 120)	**87.5% (7 / 8)	0.0% (0 / 107)	0.0% (0 / 5)	12.8% (19 / 148)	**83.3% (5 / 6)
A35026	DCS19-42	B47223	sediment	185141	159362	44949	11859	2.09	1.51	11	0	0	0.0-84.2	0.0-52.2	No	NA	NA	1	100.0% (1 / 1)	NA% (0 / 0)	NA% (0 / 0)	NA% (0 / 0)	0.0% (0 / 1)	NA% (0 / 0)	0.0% (0 / 1)	NA% (0 / 0)	0.0% (0 / 1)	NA% (0 / 0)	0.0% (0 / 2)	NA% (0 / 0)	0.0% (0 / 1)	NA% (0 / 0)
A35027	DCS19-43	B47224	sediment	550596	451908	155526	20758	2.4	20.46	440	53.6	26.2	43.9-63.2	18.7-35.0	Yes	385	0.125	129	12.5% (3 / 24)	0.0% (0 / 4)	11.1% (4 / 36)	8.3% (1 / 12)	6.2% (2 / 32)	0.0% (0 / 9)	0.0% (0 / 27)	0.0% (0 / 9)	**65.6% (40 / 61)	**76.2% (16 / 21)	3.2% (2 / 62)	7.7% (1 / 13)	**68.2% (45 / 66)	**73.7% (14 / 19)
A35028	DCS19-44	B47225	sediment	375867	315297	99746	19141	1.72	21.35	453	41.1	23.9	32.5-50.1	16.5-32.7	Yes	396.375	0.125	124	12.5% (3 / 24)	0.0% (0 / 8)	2.9% (1 / 35)	0.0% (0 / 12)	3.7% (1 / 27)	11.1% (1 / 9)	0.0% (0 / 44)	0.0% (0 / 10)	**76.8% (53 / 69)	**73.9% (17 / 23)	0.0% (0 / 67)	0.0% (0 / 12)	**79.2% (57 / 72)	**70.0% (14 / 20)
A35029	DCS19-45	B47226	sediment	318155	275413	82400	15168	2.06	5.3	65	20	5.9	4.3-48.1	0.1-28.7	No	NA	NA	6	**100.0% (7 / 7)	NA% (0 / 0)	16.7% (1 / 6)	NA% (0 / 0)	0.0% (0 / 6)	NA% (0 / 0)	0.0% (0 / 9)	0.0% (0 / 2)	0.0% (0 / 11)	NA% (0 / 0)	0.0% (0 / 11)	0.0% (0 / 1)	0.0% (0 / 14)	0.0% (0 / 2)
A35030	DCS19-46	B47227	sediment	507274	441874	131385	16639	NA	0	0	NA	NA	NA	NA	No	NA	NA	0	NA% (0 / 0)	NA% (0 / 0)	NA% (0 / 0)	NA% (0 / 0)	NA% (0 / 0)	NA% (0 / 0)	NA% (0 / 0)	NA% (0 / 0)	NA% (0 / 0)	NA% (0 / 0)	NA% (0 / 0)	NA% (0 / 0)	NA% (0 / 0)	NA% (0 / 0)
A35031	DCS19-47	B47228	sediment	237109	198301	64243	13642	1.81	2.9	26	0	0	0.0-97.5	0.0-70.8	No	NA	NA	1	50.0% (1 / 2)	0.0% (0 / 1)	0.0% (0 / 1)	NA% (0 / 0)	0.0% (0 / 1)	NA% (0 / 0)	0.0% (0 / 1)	NA% (0 / 0)	0.0% (0 / 2)	NA% (0 / 0)	0.0% (0 / 7)	NA% (0 / 0)	0.0% (0 / 6)	0.0% (0 / 1)
A35032	DCS19-48	B47229	sediment	336794	288280	90023	13101	NA	0	0	NA	NA	NA	NA	No	NA	NA	0	NA% (0 / 0)	NA% (0 / 0)	NA% (0 / 0)	NA% (0 / 0)	NA% (0 / 0)	NA% (0 / 0)	NA% (0 / 0)	NA% (0 / 0)	NA% (0 / 0)	NA% (0 / 0)	NA% (0 / 0)	NA% (0 / 0)	NA% (0 / 0)	NA% (0 / 0)
A35033	Extraction negative control	B47230	control	36699	17930	14241	136	102.25	100	118	3.6	0	0.1-18.3	0.0-12.8	No	NA	NA	2	**100.0% (4 / 4)	NA% (0 / 0)	0.0% (0 / 7)	NA% (0 / 0)	0.0% (0 / 13)	NA% (0 / 0)	0.0% (0 / 6)	NA% (0 / 0)	0.0% (0 / 23)	0.0% (0 / 1)	0.0% (0 / 8)	NA% (0 / 0)	0.0% (0 / 20)	NA% (0 / 0)
A35035	Library negative control	B47231	control	33307	15440	14034	60	256.79	100	53	0	0	0.0-45.9	0.0-36.9	No	NA	NA	0	**100.0% (3 / 3)	NA% (0 / 0)	0.0% (0 / 9)	NA% (0 / 0)	0.0% (0 / 2)	NA% (0 / 0)	0.0% (0 / 5)	NA% (0 / 0)	0.0% (0 / 14)	NA% (0 / 0)	0.0% (0 / 9)	NA% (0 / 0)	0.0% (0 / 16)	NA% (0 / 0)
A35037	DCS19-49	B47232	sediment	217183	181780	57794	14286	1.93	3.83	45	0	6.2	0.0-21.8	0.2-30.2	No	NA	NA	3	**100.0% (5 / 5)	NA% (0 / 0)	16.7% (1 / 6)	50.0% (1 / 2)	0.0% (0 / 4)	NA% (0 / 0)	0.0% (0 / 3)	NA% (0 / 0)	0.0% (0 / 9)	0.0% (0 / 1)	0.0% (0 / 8)	0.0% (0 / 1)	0.0% (0 / 15)	0.0% (0 / 1)
A35038	DCS19-50	B47233	sediment	180094	150344	45881	12700	NA	0	0	NA	NA	NA	NA	No	NA	NA	0	NA% (0 / 0)	NA% (0 / 0)	NA% (0 / 0)	NA% (0 / 0)	NA% (0 / 0)	NA% (0 / 0)	NA% (0 / 0)	NA% (0 / 0)	NA% (0 / 0)	NA% (0 / 0)	NA% (0 / 0)	NA% (0 / 0)	NA% (0 / 0)	NA% (0 / 0)
A35040	DCS19-52	B47234	sediment	479786	409751	130079	21821	1.4	3.55	63	52.6	7.7	28.9-75.6	0.2-36.0	No	NA	NA	14	0.0% (0 / 1)	0.0% (0 / 1)	25.0% (1 / 4)	100.0% (1 / 1)	NA% (0 / 0)	NA% (0 / 0)	0.0% (0 / 6)	0.0% (0 / 4)	23.1% (3 / 13)	0.0% (0 / 2)	10.0% (1 / 10)	0.0% (0 / 3)	21.4% (3 / 14)	0.0% (0 / 4)
A35041	DCS19-53	B47235	sediment	462356	396343	112217	18828	NA	0	0	NA	NA	NA	NA	No	NA	NA	0	NA% (0 / 0)	NA% (0 / 0)	NA% (0 / 0)	NA% (0 / 0)	NA% (0 / 0)	NA% (0 / 0)	NA% (0 / 0)	NA% (0 / 0)	NA% (0 / 0)	NA% (0 / 0)	NA% (0 / 0)	NA% (0 / 0)	NA% (0 / 0)	NA% (0 / 0)
A35042	DCS19-54	B47236	sediment	328324	279899	83083	14020	2.54	2.91	28	42.9	33.3	9.9-81.6	7.5-70.1	No	NA	NA	9	100.0% (1 / 1)	NA% (0 / 0)	NA% (0 / 0)	NA% (0 / 0)	50.0% (1 / 2)	100.0% (1 / 1)	0.0% (0 / 1)	0.0% (0 / 1)	0.0% (0 / 3)	0.0% (0 / 1)	0.0% (0 / 4)	0.0% (0 / 2)	0.0% (0 / 3)	NA% (0 / 0)
A35043	DCS19-55	B47237	sediment	345438	282879	93470	14279	NA	0	0	NA	NA	NA	NA	No	NA	NA	0	NA% (0 / 0)	NA% (0 / 0)	NA% (0 / 0)	NA% (0 / 0)	NA% (0 / 0)	NA% (0 / 0)	NA% (0 / 0)	NA% (0 / 0)	NA% (0 / 0)	NA% (0 / 0)	NA% (0 / 0)	NA% (0 / 0)	NA% (0 / 0)	NA% (0 / 0)
A35044	DCS19-56	B47238	sediment	311975	265493	77992	15449	NA	0	0	NA	NA	NA	NA	No	NA	NA	0	NA% (0 / 0)	NA% (0 / 0)	NA% (0 / 0)	NA% (0 / 0)	NA% (0 / 0)	NA% (0 / 0)	NA% (0 / 0)	NA% (0 / 0)	NA% (0 / 0)	NA% (0 / 0)	NA% (0 / 0)	NA% (0 / 0)	NA% (0 / 0)	NA% (0 / 0)
A35045	DCS19-57	B47239	sediment	232417	195143	60777	15441	1.3	3.97	47	10	0	0.3-44.5	0.0-30.8	No	NA	NA	3	**100.0% (5 / 5)	NA% (0 / 0)	0.0% (0 / 5)	NA% (0 / 0)	25.0% (1 / 4)	NA% (0 / 0)	0.0% (0 / 7)	NA% (0 / 0)	0.0% (0 / 10)	NA% (0 / 0)	0.0% (0 / 2)	NA% (0 / 0)	0.0% (0 / 7)	NA% (0 / 0)
A35046	DCS19-58	B47240	sediment	456691	390496	124441	22012	NA	0	0	NA	NA	NA	NA	No	NA	NA	0	NA% (0 / 0)	NA% (0 / 0)	NA% (0 / 0)	NA% (0 / 0)	NA% (0 / 0)	NA% (0 / 0)	NA% (0 / 0)	NA% (0 / 0)	NA% (0 / 0)	NA% (0 / 0)	NA% (0 / 0)	NA% (0 / 0)	NA% (0 / 0)	NA% (0 / 0)
A35047	DCS19-59	B47241	sediment	277601	234752	76573	18309	1.31	5.44	68	33.3	11.1	9.9-65.1	1.4-34.7	No	NA	NA	14	100.0% (1 / 1)	NA% (0 / 0)	50.0% (2 / 4)	NA% (0 / 0)	50.0% (1 / 2)	NA% (0 / 0)	0.0% (0 / 2)	NA% (0 / 0)	0.0% (0 / 12)	0.0% (0 / 1)	0.0% (0 / 12)	0.0% (0 / 1)	0.0% (0 / 19)	0.0% (0 / 5)
A35048	DCS19-60	B47242	sediment	318730	262775	90969	19514	1.31	5.13	72	57.7	17.6	36.9-76.6	3.8-43.4	No	NA	NA	26	0.0% (0 / 2)	NA% (0 / 0)	100.0% (1 / 1)	NA% (0 / 0)	100.0% (2 / 2)	100.0% (1 / 1)	0.0% (0 / 8)	0.0% (0 / 3)	0.0% (0 / 10)	0.0% (0 / 6)	0.0% (0 / 11)	0.0% (0 / 5)	0.0% (0 / 17)	0.0% (0 / 7)
A35049	Extraction negative control	B47243	control	43445	19116	16951	102	171.53	100	95	4.8	0	0.1-23.8	0.0-16.1	No	NA	NA	1	**100.0% (14 / 14)	NA% (0 / 0)	0.0% (0 / 13)	NA% (0 / 0)	0.0% (0 / 1)	NA% (0 / 0)	0.0% (0 / 11)	NA% (0 / 0)	0.0% (0 / 18)	NA% (0 / 0)	0.0% (0 / 15)	NA% (0 / 0)	0.0% (0 / 24)	0.0% (0 / 1)
A35050	DCS19-61	B47244	sediment	293325	246449	70410	12909	2.88	1.8	16	33.3	11.1	0.8-90.6	0.3-48.2	No	NA	NA	4	NA% (0 / 0)	NA% (0 / 0)	0.0% (0 / 4)	NA% (0 / 0)	0.0% (0 / 1)	NA% (0 / 0)	0.0% (0 / 4)	0.0% (0 / 2)	0.0% (0 / 4)	NA% (0 / 0)	0.0% (0 / 2)	NA% (0 / 0)	0.0% (0 / 3)	0.0% (0 / 3)
A35051	DCS19-62	B47245	sediment	406495	353264	104306	15667	2.24	7.32	91	36	22.6	18.0-57.5	9.6-41.1	No	NA	NA	28	0.0% (0 / 3)	NA% (0 / 0)	**75.0% (3 / 4)	50.0% (1 / 2)	100.0% (1 / 1)	NA% (0 / 0)	0.0% (0 / 2)	0.0% (0 / 1)	0.0% (0 / 13)	0.0% (0 / 4)	0.0% (0 / 12)	0.0% (0 / 3)	3.7% (1 / 27)	0.0% (0 / 6)
A35052	DCS19-63	B47246	sediment	331449	280208	88232	17431	1.36	2.2	28	16.7	33.3	0.4-64.1	7.5-70.1	No	NA	NA	6	0.0% (0 / 1)	NA% (0 / 0)	100.0% (3 / 3)	100.0% (1 / 1)	NA% (0 / 0)	NA% (0 / 0)	0.0% (0 / 2)	NA% (0 / 0)	0.0% (0 / 3)	0.0% (0 / 2)	0.0% (0 / 5)	NA% (0 / 0)	0.0% (0 / 6)	0.0% (0 / 2)
A35053	DCS19-64	B47247	sediment	339257	281795	103555	16232	NA	0	0	NA	NA	NA	NA	No	NA	NA	0	NA% (0 / 0)	NA% (0 / 0)	NA% (0 / 0)	NA% (0 / 0)	NA% (0 / 0)	NA% (0 / 0)	NA% (0 / 0)	NA% (0 / 0)	NA% (0 / 0)	NA% (0 / 0)	NA% (0 / 0)	NA% (0 / 0)	NA% (0 / 0)	NA% (0 / 0)
A35055	DCS19-66	B47248	sediment	426666	341529	127319	21190	1.41	2.01	37	37.5	25	8.5-75.5	3.2-65.1	No	NA	NA	7	0.0% (0 / 3)	0.0% (0 / 1)	100.0% (1 / 1)	NA% (0 / 0)	0.0% (0 / 1)	NA% (0 / 0)	0.0% (0 / 3)	0.0% (0 / 1)	12.5% (1 / 8)	50.0% (1 / 2)	NA% (0 / 0)	NA% (0 / 0)	0.0% (0 / 7)	0.0% (0 / 2)
A35056	DCS19-67	B47249	sediment	272840	225359	78371	17880	NA	0	0	NA	NA	NA	NA	No	NA	NA	0	NA% (0 / 0)	NA% (0 / 0)	NA% (0 / 0)	NA% (0 / 0)	NA% (0 / 0)	NA% (0 / 0)	NA% (0 / 0)	NA% (0 / 0)	NA% (0 / 0)	NA% (0 / 0)	NA% (0 / 0)	NA% (0 / 0)	NA% (0 / 0)	NA% (0 / 0)
A35057	DCS19-68	B47250	sediment	333562	277304	88078	20264	NA	0	0	NA	NA	NA	NA	No	NA	NA	0	NA% (0 / 0)	NA% (0 / 0)	NA% (0 / 0)	NA% (0 / 0)	NA% (0 / 0)	NA% (0 / 0)	NA% (0 / 0)	NA% (0 / 0)	NA% (0 / 0)	NA% (0 / 0)	NA% (0 / 0)	NA% (0 / 0)	NA% (0 / 0)	NA% (0 / 0)
A35058	DCS19-69	B47251	sediment	202070	169692	49099	16566	NA	0	0	NA	NA	NA	NA	No	NA	NA	0	NA% (0 / 0)	NA% (0 / 0)	NA% (0 / 0)	NA% (0 / 0)	NA% (0 / 0)	NA% (0 / 0)	NA% (0 / 0)	NA% (0 / 0)	NA% (0 / 0)	NA% (0 / 0)	NA% (0 / 0)	NA% (0 / 0)	NA% (0 / 0)	NA% (0 / 0)
A35059	DCS19-70	B47252	sediment	199686	161558	51253	16855	1.09	2.28	22	42.9	37.5	9.9-81.6	8.5-75.5	No	NA	NA	7	100.0% (1 / 1)	NA% (0 / 0)	0.0% (0 / 1)	NA% (0 / 0)	NA% (0 / 0)	NA% (0 / 0)	NA% (0 / 0)	NA% (0 / 0)	0.0% (0 / 4)	NA% (0 / 0)	0.0% (0 / 5)	0.0% (0 / 3)	0.0% (0 / 7)	0.0% (0 / 4)
A35060	DCS19-71	B47253	sediment	375380	308992	100107	20922	1.22	4.96	69	57.1	28.6	34.0-78.2	13.2-48.7	Yes	69	0	26	0.0% (0 / 2)	NA% (0 / 0)	40.0% (2 / 5)	50.0% (1 / 2)	0.0% (0 / 3)	0.0% (0 / 1)	0.0% (0 / 11)	0.0% (0 / 4)	28.6% (2 / 7)	50.0% (1 / 2)	0.0% (0 / 7)	0.0% (0 / 1)	26.7% (4 / 15)	**50.0% (3 / 6)
A35062	Library negative control	B47254	control	93657	38440	30248	15	2274.54	100	13	0	0	0.0-41.0	0.0-70.8	No	NA	NA	0	**100.0% (2 / 2)	NA% (0 / 0)	NA% (0 / 0)	NA% (0 / 0)	0.0% (0 / 3)	NA% (0 / 0)	0.0% (0 / 1)	NA% (0 / 0)	0.0% (0 / 3)	NA% (0 / 0)	0.0% (0 / 2)	NA% (0 / 0)	0.0% (0 / 3)	NA% (0 / 0)
A35064	DCS19-72	B47255	sediment	196095	158933	53610	15983	1.14	2.05	21	40	20	5.3-85.3	2.5-55.6	No	NA	NA	7	0.0% (0 / 1)	NA% (0 / 0)	100.0% (1 / 1)	100.0% (1 / 1)	NA% (0 / 0)	NA% (0 / 0)	0.0% (0 / 2)	0.0% (0 / 2)	0.0% (0 / 4)	0.0% (0 / 1)	0.0% (0 / 2)	NA% (0 / 0)	0.0% (0 / 5)	0.0% (0 / 3)
A35065	Extraction negative control	B47256	control	33876	13806	11537	138	87.63	100	124	8	7.4	1.0-26.0	0.9-24.3	No	NA	NA	5	**100.0% (10 / 10)	100.0% (1 / 1)	0.0% (0 / 16)	0.0% (0 / 2)	0.0% (0 / 11)	NA% (0 / 0)	0.0% (0 / 6)	0.0% (0 / 1)	0.0% (0 / 36)	0.0% (0 / 3)	0.0% (0 / 10)	0.0% (0 / 1)	2.9% (1 / 34)	0.0% (0 / 4)
A35066	DCS19-73	B47257	sediment	298785	246218	83621	18281	1.63	4.93	68	73.3	26.3	44.9-92.2	9.1-51.2	No	NA	NA	23	50.0% (1 / 2)	100.0% (1 / 1)	50.0% (2 / 4)	NA% (0 / 0)	50.0% (1 / 2)	NA% (0 / 0)	0.0% (0 / 2)	0.0% (0 / 1)	0.0% (0 / 8)	0.0% (0 / 3)	0.0% (0 / 14)	0.0% (0 / 4)	0.0% (0 / 22)	0.0% (0 / 7)
A35067	DCS19-74	B47258	sediment	383793	305331	101254	19085	1.78	6.12	88	54.2	41.7	32.8-74.4	22.1-63.4	Yes	88	0	31	0.0% (0 / 7)	0.0% (0 / 6)	**83.3% (5 / 6)	50.0% (1 / 2)	**100.0% (4 / 4)	NA% (0 / 0)	0.0% (0 / 6)	0.0% (0 / 2)	0.0% (0 / 14)	0.0% (0 / 6)	0.0% (0 / 12)	0.0% (0 / 5)	16.0% (4 / 25)	18.2% (2 / 11)
A35068	DCS19-75	B47259	sediment	279989	228800	64579	19062	NA	0	0	NA	NA	NA	NA	No	NA	NA	0	NA% (0 / 0)	NA% (0 / 0)	NA% (0 / 0)	NA% (0 / 0)	NA% (0 / 0)	NA% (0 / 0)	NA% (0 / 0)	NA% (0 / 0)	NA% (0 / 0)	NA% (0 / 0)	NA% (0 / 0)	NA% (0 / 0)	NA% (0 / 0)	NA% (0 / 0)
A35069	DCS19-76	B47260	sediment	321198	256097	85912	19140	1.41	3.59	58	15.4	0	1.9-45.4	0.0-28.5	No	NA	NA	3	**100.0% (5 / 5)	NA% (0 / 0)	0.0% (0 / 3)	NA% (0 / 0)	14.3% (1 / 7)	NA% (0 / 0)	0.0% (0 / 4)	NA% (0 / 0)	0.0% (0 / 13)	NA% (0 / 0)	0.0% (0 / 10)	NA% (0 / 0)	0.0% (0 / 17)	NA% (0 / 0)
A35070	DCS19-77	B47261	sediment	335722	262413	80140	18301	1.66	6.81	79	36.4	37.5	17.2-59.3	15.2-64.6	Yes	79	0	19	0.0% (0 / 3)	NA% (0 / 0)	**100.0% (4 / 4)	NA% (0 / 0)	100.0% (2 / 2)	NA% (0 / 0)	0.0% (0 / 6)	0.0% (0 / 2)	0.0% (0 / 13)	0.0% (0 / 3)	0.0% (0 / 14)	0.0% (0 / 3)	7.7% (1 / 13)	0.0% (0 / 2)
A35071	DCS19-78	B47262	sediment	239740	199976	60042	17625	1.32	4.32	50	16.7	0	2.1-48.4	0.0-52.2	No	NA	NA	4	50.0% (1 / 2)	NA% (0 / 0)	28.6% (2 / 7)	NA% (0 / 0)	20.0% (1 / 5)	NA% (0 / 0)	14.3% (1 / 7)	NA% (0 / 0)	0.0% (0 / 9)	0.0% (0 / 1)	0.0% (0 / 7)	NA% (0 / 0)	0.0% (0 / 12)	0.0% (0 / 2)
A35072	DCS19-79	B47263	sediment	200384	159226	53731	15723	NA	0	0	NA	NA	NA	NA	No	NA	NA	0	NA% (0 / 0)	NA% (0 / 0)	NA% (0 / 0)	NA% (0 / 0)	NA% (0 / 0)	NA% (0 / 0)	NA% (0 / 0)	NA% (0 / 0)	NA% (0 / 0)	NA% (0 / 0)	NA% (0 / 0)	NA% (0 / 0)	NA% (0 / 0)	NA% (0 / 0)
A35073	DCS19-80	B47264	sediment	354844	286026	96990	17551	NA	0	0	NA	NA	NA	NA	No	NA	NA	0	NA% (0 / 0)	NA% (0 / 0)	NA% (0 / 0)	NA% (0 / 0)	NA% (0 / 0)	NA% (0 / 0)	NA% (0 / 0)	NA% (0 / 0)	NA% (0 / 0)	NA% (0 / 0)	NA% (0 / 0)	NA% (0 / 0)	NA% (0 / 0)	NA% (0 / 0)
A35074	DCS19-81	B47265	sediment	246887	191028	60652	15985	1.53	1.83	17	33.3	0	4.3-77.7	0.0-84.2	No	NA	NA	2	NA% (0 / 0)	NA% (0 / 0)	50.0% (1 / 2)	NA% (0 / 0)	NA% (0 / 0)	NA% (0 / 0)	0.0% (0 / 1)	NA% (0 / 0)	0.0% (0 / 3)	0.0% (0 / 2)	0.0% (0 / 2)	NA% (0 / 0)	0.0% (0 / 1)	NA% (0 / 0)
A35075	DCS19-82	B47266	sediment	324158	257703	75609	18648	1.35	9.28	113	51.9	45.8	31.9-71.3	25.6-67.2	Yes	90.4	0.2	34	20.0% (1 / 5)	0.0% (0 / 1)	**85.7% (6 / 7)	100.0% (1 / 1)	80.0% (4 / 5)	100.0% (2 / 2)	0.0% (0 / 7)	0.0% (0 / 2)	0.0% (0 / 19)	0.0% (0 / 6)	0.0% (0 / 18)	0.0% (0 / 5)	0.0% (0 / 30)	0.0% (0 / 10)
A35077	Library negative control	B47267	control	53316	13995	12287	4	3071.75	100	4	0	NA	0.0-97.5	NA	No	NA	NA	0	100.0% (1 / 1)	NA% (0 / 0)	NA% (0 / 0)	NA% (0 / 0)	NA% (0 / 0)	NA% (0 / 0)	0.0% (0 / 1)	NA% (0 / 0)	NA% (0 / 0)	NA% (0 / 0)	NA% (0 / 0)	NA% (0 / 0)	0.0% (0 / 1)	NA% (0 / 0)
A35079	DCS19-83	B47268	sediment	449927	354575	111046	18973	1.84	3.42	43	50	14.3	11.8-88.2	1.8-42.8	No	NA	NA	7	0.0% (0 / 3)	0.0% (0 / 1)	0.0% (0 / 3)	NA% (0 / 0)	0.0% (0 / 4)	NA% (0 / 0)	0.0% (0 / 2)	NA% (0 / 0)	0.0% (0 / 10)	0.0% (0 / 2)	0.0% (0 / 4)	0.0% (0 / 2)	0.0% (0 / 7)	NA% (0 / 0)
A35080	DCS19-84	B47269	sediment	185517	157608	50473	15385	1.06	1.87	16	25	50	0.6-80.6	1.3-98.7	No	NA	NA	3	0.0% (0 / 1)	NA% (0 / 0)	33.3% (1 / 3)	NA% (0 / 0)	NA% (0 / 0)	NA% (0 / 0)	NA% (0 / 0)	NA% (0 / 0)	0.0% (0 / 1)	NA% (0 / 0)	0.0% (0 / 2)	0.0% (0 / 1)	0.0% (0 / 4)	0.0% (0 / 1)
A35081	Extraction negative control	B47270	control	46362	21274	19103	231	86.38	100	206	2.9	0	0.1-14.9	0.0-8.2	No	NA	NA	1	**100.0% (21 / 21)	NA% (0 / 0)	0.0% (0 / 21)	NA% (0 / 0)	0.0% (0 / 12)	NA% (0 / 0)	0.0% (0 / 23)	NA% (0 / 0)	0.0% (0 / 62)	NA% (0 / 0)	0.0% (0 / 25)	0.0% (0 / 1)	0.0% (0 / 58)	NA% (0 / 0)
A35082	DCS19-85	B47271	sediment	291655	240573	73661	17257	NA	0	0	NA	NA	NA	NA	No	NA	NA	0	NA% (0 / 0)	NA% (0 / 0)	NA% (0 / 0)	NA% (0 / 0)	NA% (0 / 0)	NA% (0 / 0)	NA% (0 / 0)	NA% (0 / 0)	NA% (0 / 0)	NA% (0 / 0)	NA% (0 / 0)	NA% (0 / 0)	NA% (0 / 0)	NA% (0 / 0)
A35083	DCS19-86	B47272	sediment	252599	201026	74499	14698	1.4	1.56	15	40	40	5.3-85.3	5.3-85.3	No	NA	NA	5	0.0% (0 / 1)	0.0% (0 / 1)	66.7% (2 / 3)	100.0% (1 / 1)	NA% (0 / 0)	NA% (0 / 0)	0.0% (0 / 1)	NA% (0 / 0)	0.0% (0 / 6)	0.0% (0 / 4)	0.0% (0 / 2)	0.0% (0 / 1)	0.0% (0 / 3)	0.0% (0 / 1)
A35084	DCS19-87	B47273	sediment	195033	160907	50422	15550	1.32	3.62	34	20	33.3	2.5-55.6	4.3-77.7	No	NA	NA	8	0.0% (0 / 2)	NA% (0 / 0)	**100.0% (3 / 3)	100.0% (1 / 1)	NA% (0 / 0)	NA% (0 / 0)	0.0% (0 / 2)	NA% (0 / 0)	0.0% (0 / 12)	0.0% (0 / 3)	0.0% (0 / 6)	0.0% (0 / 2)	0.0% (0 / 6)	0.0% (0 / 3)
A35085	DCS19-88	B47274	sediment	479124	366846	137506	17519	3.34	7.77	101	0	0	0.0-16.1	0.0-15.4	No	NA	NA	3	**100.0% (14 / 14)	NA% (0 / 0)	18.2% (2 / 11)	NA% (0 / 0)	0.0% (0 / 9)	NA% (0 / 0)	0.0% (0 / 8)	NA% (0 / 0)	0.0% (0 / 17)	NA% (0 / 0)	0.0% (0 / 15)	0.0% (0 / 1)	0.0% (0 / 31)	NA% (0 / 0)
A35086	DCS19-89	B47275	sediment	338876	267115	86709	17931	1.63	5.53	67	31.6	29.4	12.6-56.6	10.3-56.0	Yes	67	0	15	0.0% (0 / 3)	NA% (0 / 0)	66.7% (2 / 3)	NA% (0 / 0)	0.0% (0 / 2)	NA% (0 / 0)	0.0% (0 / 8)	0.0% (0 / 1)	**57.1% (4 / 7)	0.0% (0 / 2)	10.0% (1 / 10)	0.0% (0 / 3)	33.3% (4 / 12)	100.0% (1 / 1)
A35087	DCS19-90	B47276	sediment	192240	148644	47633	13773	1.43	3.74	40	54.5	28.6	23.4-83.3	3.7-71.0	No	NA	NA	13	0.0% (0 / 1)	0.0% (0 / 1)	**75.0% (3 / 4)	NA% (0 / 0)	100.0% (2 / 2)	100.0% (1 / 1)	0.0% (0 / 3)	NA% (0 / 0)	0.0% (0 / 7)	0.0% (0 / 2)	0.0% (0 / 3)	NA% (0 / 0)	0.0% (0 / 7)	0.0% (0 / 3)
A35088	DCS19-91	B47277	sediment	371875	310756	86619	20483	1.24	2.16	25	12.5	33.3	0.3-52.7	7.5-70.1	No	NA	NA	6	33.3% (1 / 3)	0.0% (0 / 1)	33.3% (1 / 3)	100.0% (1 / 1)	0.0% (0 / 2)	NA% (0 / 0)	0.0% (0 / 1)	0.0% (0 / 1)	0.0% (0 / 5)	0.0% (0 / 1)	0.0% (0 / 3)	0.0% (0 / 1)	0.0% (0 / 5)	0.0% (0 / 2)
A35089	DCS19-92	B47278	sediment	333114	256921	79083	19497	1.45	2.6	29	42.9	14.3	9.9-81.6	0.4-57.9	No	NA	NA	5	0.0% (0 / 2)	NA% (0 / 0)	50.0% (1 / 2)	NA% (0 / 0)	0.0% (0 / 1)	0.0% (0 / 1)	0.0% (0 / 1)	NA% (0 / 0)	0.0% (0 / 3)	NA% (0 / 0)	0.0% (0 / 1)	NA% (0 / 0)	0.0% (0 / 6)	0.0% (0 / 1)
A35090	DCS19-93	B47279	sediment	372993	311253	103642	16811	2.25	10.04	118	12.5	9.1	2.7-32.4	1.1-29.2	No	NA	NA	8	**100.0% (9 / 9)	NA% (0 / 0)	11.1% (1 / 9)	100.0% (1 / 1)	0.0% (0 / 6)	0.0% (0 / 1)	0.0% (0 / 13)	NA% (0 / 0)	0.0% (0 / 24)	0.0% (0 / 1)	0.0% (0 / 11)	NA% (0 / 0)	0.0% (0 / 13)	0.0% (0 / 1)
A35091	DCS19-94	B47280	sediment	300314	241163	82567	17857	NA	0	0	NA	NA	NA	NA	No	NA	NA	0	NA% (0 / 0)	NA% (0 / 0)	NA% (0 / 0)	NA% (0 / 0)	NA% (0 / 0)	NA% (0 / 0)	NA% (0 / 0)	NA% (0 / 0)	NA% (0 / 0)	NA% (0 / 0)	NA% (0 / 0)	NA% (0 / 0)	NA% (0 / 0)	NA% (0 / 0)
A35092	DCS19-95	B47281	sediment	287915	235768	88257	15837	1.89	4.82	66	47.1	16.7	23.0-72.2	3.6-41.4	No	NA	NA	18	20.0% (2 / 10)	0.0% (0 / 1)	**66.7% (6 / 9)	0.0% (0 / 1)	50.0% (1 / 2)	NA% (0 / 0)	0.0% (0 / 4)	0.0% (0 / 2)	11.1% (1 / 9)	0.0% (0 / 2)	0.0% (0 / 14)	0.0% (0 / 4)	0.0% (0 / 19)	0.0% (0 / 5)
A35094	Library negative control	B47282	control	32285	13835	12989	9	1332	100	8	0	NA	0.0-97.5	NA	No	NA	NA	1	100.0% (1 / 1)	NA% (0 / 0)	0.0% (0 / 4)	NA% (0 / 0)	0.0% (0 / 2)	NA% (0 / 0)	0.0% (0 / 2)	NA% (0 / 0)	NA% (0 / 0)	NA% (0 / 0)	NA% (0 / 0)	NA% (0 / 0)	NA% (0 / 0)	NA% (0 / 0)
A35096	Extraction negative control	B47283	control	76430	35534	33514	39	949.03	100	34	0	0	0.0-52.2	0.0-41.0	No	NA	NA	0	100.0% (1 / 1)	NA% (0 / 0)	0.0% (0 / 2)	NA% (0 / 0)	0.0% (0 / 2)	NA% (0 / 0)	0.0% (0 / 2)	NA% (0 / 0)	0.0% (0 / 12)	NA% (0 / 0)	0.0% (0 / 1)	NA% (0 / 0)	0.0% (0 / 7)	NA% (0 / 0)
A35201	Extraction negative control	B46375	control	70713	37992	33800	282	126.17	100	255	0	0	0.0-7.9	0.0-6.6	No	NA	NA	5	**100.0% (16 / 16)	NA% (0 / 0)	0.0% (0 / 23)	NA% (0 / 0)	0.0% (0 / 16)	NA% (0 / 0)	0.0% (0 / 21)	0.0% (0 / 1)	0.0% (0 / 62)	NA% (0 / 0)	0.0% (0 / 28)	0.0% (0 / 1)	0.0% (0 / 63)	0.0% (0 / 1)
A35202	DCS19-180	B46376	sediment	797988	586484	173660	3019	78.43	85.7	827	0.5	1.5	0.0-3.0	0.3-4.3	No	NA	NA	5	**100.0% (64 / 64)	100.0% (1 / 1)	0.0% (0 / 104)	0.0% (0 / 1)	0.0% (0 / 59)	NA% (0 / 0)	0.0% (0 / 76)	NA% (0 / 0)	0.0% (0 / 175)	0.0% (0 / 1)	0.0% (0 / 107)	NA% (0 / 0)	0.0% (0 / 191)	0.0% (0 / 2)
A35205	DCS19-183	B46377	sediment	488199	324344	32927	424	140.94	88.89	120	3.1	2.6	0.1-16.2	0.1-13.8	No	NA	NA	3	**100.0% (9 / 9)	100.0% (1 / 1)	0.0% (0 / 14)	NA% (0 / 0)	0.0% (0 / 6)	NA% (0 / 0)	0.0% (0 / 8)	0.0% (0 / 1)	0.0% (0 / 21)	NA% (0 / 0)	0.0% (0 / 16)	NA% (0 / 0)	0.0% (0 / 36)	0.0% (0 / 1)
A35211	Library negative control	B46378	control	94818	36058	25353	12	2457.12	100	8	0	33.3	0.0-60.2	0.8-90.6	No	NA	NA	1	NA% (0 / 0)	NA% (0 / 0)	NA% (0 / 0)	NA% (0 / 0)	NA% (0 / 0)	NA% (0 / 0)	0.0% (0 / 2)	NA% (0 / 0)	0.0% (0 / 5)	0.0% (0 / 1)	NA% (0 / 0)	NA% (0 / 0)	NA% (0 / 0)	NA% (0 / 0)
A35215	DCS19-190	B46379	sediment	511974	415492	115863	13641	4.6	28.27	413	14.9	11.3	8.2-24.2	5.8-19.4	No	NA	NA	32	**88.9% (24 / 27)	0.0% (0 / 1)	8.9% (4 / 45)	100.0% (2 / 2)	0.0% (0 / 14)	NA% (0 / 0)	0.0% (0 / 31)	0.0% (0 / 2)	1.1% (1 / 87)	0.0% (0 / 5)	0.0% (0 / 67)	0.0% (0 / 5)	1.2% (1 / 86)	0.0% (0 / 4)
A35216	DCS19-191	B46380	sediment	802759	542468	184627	11759	14.27	3.66	37	0	10	0.0-33.6	0.3-44.5	No	NA	NA	2	**100.0% (4 / 4)	NA% (0 / 0)	0.0% (0 / 4)	NA% (0 / 0)	20.0% (1 / 5)	NA% (0 / 0)	50.0% (1 / 2)	NA% (0 / 0)	0.0% (0 / 10)	NA% (0 / 0)	0.0% (0 / 6)	NA% (0 / 0)	10.0% (1 / 10)	NA% (0 / 0)
A35217	Extraction negative control	B46381	control	64925	26297	24123	51	516.33	100	40	0	0	0.0-26.5	0.0-24.7	No	NA	NA	0	100.0% (3 / 3)	NA% (0 / 0)	0.0% (0 / 7)	NA% (0 / 0)	0.0% (0 / 3)	NA% (0 / 0)	0.0% (0 / 4)	NA% (0 / 0)	0.0% (0 / 7)	NA% (0 / 0)	0.0% (0 / 6)	NA% (0 / 0)	0.0% (0 / 6)	NA% (0 / 0)
A35218	DCS19-192	B46382	sediment	583062	480902	137234	18650	2.21	1.14	19	20	NA	0.5-71.6	NA	No	NA	NA	3	100.0% (1 / 1)	NA% (0 / 0)	0.0% (0 / 1)	NA% (0 / 0)	0.0% (0 / 1)	NA% (0 / 0)	NA% (0 / 0)	NA% (0 / 0)	NA% (0 / 0)	NA% (0 / 0)	0.0% (0 / 2)	NA% (0 / 0)	0.0% (0 / 4)	NA% (0 / 0)
A35219	DCS19-193	B46383	sediment	516760	432814	113730	11873	5.74	4.2	38	0	9.1	0.0-52.2	0.2-41.3	No	NA	NA	3	NA% (0 / 0)	NA% (0 / 0)	0.0% (0 / 3)	NA% (0 / 0)	0.0% (0 / 1)	NA% (0 / 0)	0.0% (0 / 3)	NA% (0 / 0)	33.3% (1 / 3)	NA% (0 / 0)	0.0% (0 / 6)	0.0% (0 / 1)	12.5% (1 / 8)	50.0% (1 / 2)
A35225	DCS19-199	B46384	sediment	425474	347811	96425	14557	3.19	4.55	58	12.5	33.3	1.6-38.3	9.9-65.1	No	NA	NA	8	**75.0% (3 / 4)	0.0% (0 / 1)	16.7% (1 / 6)	NA% (0 / 0)	0.0% (0 / 3)	NA% (0 / 0)	0.0% (0 / 8)	0.0% (0 / 1)	7.1% (1 / 14)	50.0% (1 / 2)	0.0% (0 / 10)	NA% (0 / 0)	5.6% (1 / 18)	NA% (0 / 0)
A35226	DCS19-200	B46385	sediment	531236	416991	128032	18840	1.89	2.89	55	58.3	11.8	27.7-84.8	1.5-36.4	No	NA	NA	15	50.0% (2 / 4)	NA% (0 / 0)	0.0% (0 / 5)	NA% (0 / 0)	0.0% (0 / 1)	NA% (0 / 0)	0.0% (0 / 6)	0.0% (0 / 1)	**45.5% (5 / 11)	NA% (0 / 0)	0.0% (0 / 5)	0.0% (0 / 2)	**57.1% (4 / 7)	50.0% (1 / 2)
A35227	DCS19-201	B46386	sediment	894260	695886	249725	19612	NA	0	0	NA	NA	NA	NA	No	NA	NA	0	NA% (0 / 0)	NA% (0 / 0)	NA% (0 / 0)	NA% (0 / 0)	NA% (0 / 0)	NA% (0 / 0)	NA% (0 / 0)	NA% (0 / 0)	NA% (0 / 0)	NA% (0 / 0)	NA% (0 / 0)	NA% (0 / 0)	NA% (0 / 0)	NA% (0 / 0)
A35228	DCS19-202	B46387	sediment	334019	288241	77940	18543	1.44	0.97	18	50	0	6.8-93.2	0.0-70.8	No	NA	NA	6	NA% (0 / 0)	NA% (0 / 0)	0.0% (0 / 1)	NA% (0 / 0)	0.0% (0 / 2)	NA% (0 / 0)	0.0% (0 / 2)	NA% (0 / 0)	0.0% (0 / 5)	NA% (0 / 0)	0.0% (0 / 1)	NA% (0 / 0)	0.0% (0 / 2)	NA% (0 / 0)
A35229	DCS19-203	B46388	sediment	460459	406850	85220	14850	2.78	1.43	18	0	0	0.0-97.5	0.0-52.2	No	NA	NA	0	100.0% (1 / 1)	NA% (0 / 0)	100.0% (1 / 1)	NA% (0 / 0)	0.0% (0 / 1)	NA% (0 / 0)	NA% (0 / 0)	NA% (0 / 0)	0.0% (0 / 1)	NA% (0 / 0)	0.0% (0 / 2)	NA% (0 / 0)	0.0% (0 / 2)	NA% (0 / 0)
A35231	Library negative control	B46389	control	93822	42063	37795	72	576.19	100	63	0	0	0.0-36.9	0.0-21.8	No	NA	NA	0	**100.0% (3 / 3)	NA% (0 / 0)	0.0% (0 / 2)	NA% (0 / 0)	0.0% (0 / 2)	NA% (0 / 0)	0.0% (0 / 5)	NA% (0 / 0)	0.0% (0 / 16)	NA% (0 / 0)	0.0% (0 / 6)	NA% (0 / 0)	0.0% (0 / 12)	NA% (0 / 0)
A35233	Extraction negative control	B46390	control	78154	33740	25219	65	476.45	100	44	0	0	0.0-28.5	0.0-41.0	No	NA	NA	1	**100.0% (3 / 3)	NA% (0 / 0)	0.0% (0 / 6)	NA% (0 / 0)	0.0% (0 / 5)	NA% (0 / 0)	0.0% (0 / 3)	NA% (0 / 0)	0.0% (0 / 12)	NA% (0 / 0)	0.0% (0 / 5)	NA% (0 / 0)	0.0% (0 / 8)	NA% (0 / 0)
A35234	DCS19-204	B46391	sediment	647972	574409	121852	18963	2.13	1.78	30	66.7	42.9	9.4-99.2	9.9-81.6	No	NA	NA	9	50.0% (1 / 2)	0.0% (0 / 1)	NA% (0 / 0)	NA% (0 / 0)	0.0% (0 / 1)	0.0% (0 / 1)	0.0% (0 / 1)	0.0% (0 / 1)	**75.0% (3 / 4)	100.0% (1 / 1)	0.0% (0 / 2)	0.0% (0 / 2)	**100.0% (3 / 3)	100.0% (2 / 2)
A35239	DCS19-209	B46392	sediment	857810	681419	196697	19368	3.09	4.16	78	25	15	8.7-49.1	3.2-37.9	No	NA	NA	12	**75.0% (3 / 4)	NA% (0 / 0)	0.0% (0 / 11)	0.0% (0 / 1)	0.0% (0 / 5)	NA% (0 / 0)	0.0% (0 / 6)	NA% (0 / 0)	12.5% (1 / 8)	100.0% (1 / 1)	0.0% (0 / 5)	NA% (0 / 0)	16.7% (2 / 12)	100.0% (1 / 1)
A35240	DCS19-210	B46393	sediment	644169	565382	127352	15844	3.23	1.9	26	42.9	50	9.9-81.6	6.8-93.2	No	NA	NA	7	NA% (0 / 0)	NA% (0 / 0)	0.0% (0 / 2)	NA% (0 / 0)	NA% (0 / 0)	NA% (0 / 0)	0.0% (0 / 5)	0.0% (0 / 1)	**60.0% (3 / 5)	0.0% (0 / 1)	0.0% (0 / 2)	NA% (0 / 0)	100.0% (1 / 1)	NA% (0 / 0)
A35242	DCS19-212	B46394	sediment	539314	463642	126913	18926	NA	0	0	NA	NA	NA	NA	No	NA	NA	0	NA% (0 / 0)	NA% (0 / 0)	NA% (0 / 0)	NA% (0 / 0)	NA% (0 / 0)	NA% (0 / 0)	NA% (0 / 0)	NA% (0 / 0)	NA% (0 / 0)	NA% (0 / 0)	NA% (0 / 0)	NA% (0 / 0)	NA% (0 / 0)	NA% (0 / 0)
A35243	DCS19-213	B46395	sediment	445771	397439	93841	17871	2.28	1.53	25	14.3	22.2	0.4-57.9	2.8-60.0	No	NA	NA	6	NA% (0 / 0)	NA% (0 / 0)	0.0% (0 / 2)	NA% (0 / 0)	25.0% (1 / 4)	100.0% (1 / 1)	0.0% (0 / 2)	0.0% (0 / 1)	NA% (0 / 0)	NA% (0 / 0)	0.0% (0 / 1)	NA% (0 / 0)	**75.0% (3 / 4)	50.0% (1 / 2)
A35244	DCS19-214	B46396	sediment	576431	505833	121863	20734	1.75	1.67	32	33.3	16.7	7.5-70.1	0.4-64.1	No	NA	NA	4	50.0% (1 / 2)	NA% (0 / 0)	50.0% (1 / 2)	NA% (0 / 0)	0.0% (0 / 1)	NA% (0 / 0)	0.0% (0 / 3)	NA% (0 / 0)	40.0% (2 / 5)	NA% (0 / 0)	0.0% (0 / 4)	NA% (0 / 0)	42.9% (3 / 7)	100.0% (1 / 1)
A35246	Extraction negative control	B46397	control	118598	58489	49026	329	159.21	100	294	4.8	0	0.6-16.2	0.0-9.5	No	NA	NA	6	**100.0% (18 / 18)	NA% (0 / 0)	0.0% (0 / 70)	0.0% (0 / 1)	0.0% (0 / 40)	NA% (0 / 0)	0.0% (0 / 10)	NA% (0 / 0)	0.0% (0 / 81)	0.0% (0 / 2)	0.0% (0 / 21)	NA% (0 / 0)	0.0% (0 / 35)	0.0% (0 / 1)
A35250	DCS19-219	B46398	sediment	802566	461981	150610	1957	134.77	35.78	39	14.3	21.4	0.4-57.9	4.7-50.8	No	NA	NA	4	**60.0% (3 / 5)	NA% (0 / 0)	0.0% (0 / 2)	NA% (0 / 0)	0.0% (0 / 2)	NA% (0 / 0)	0.0% (0 / 4)	0.0% (0 / 1)	50.0% (2 / 4)	NA% (0 / 0)	0.0% (0 / 4)	NA% (0 / 0)	37.5% (3 / 8)	NA% (0 / 0)
A35251	DCS19-220	B46399	sediment	828736	561485	168682	4120	92.64	55.64	227	6.8	4.1	1.4-18.7	0.5-14.0	No	NA	NA	7	**100.0% (30 / 30)	NA% (0 / 0)	0.0% (0 / 20)	NA% (0 / 0)	0.0% (0 / 13)	NA% (0 / 0)	0.0% (0 / 25)	NA% (0 / 0)	2.6% (1 / 38)	NA% (0 / 0)	2.4% (1 / 41)	0.0% (0 / 1)	10.1% (7 / 69)	100.0% (2 / 2)
A35252	DCS19-221	B46400	sediment	816739	524414	138159	902	282.27	94.42	220	15.4	11.5	6.9-28.1	4.4-23.4	No	NA	NA	24	**92.3% (24 / 26)	0.0% (0 / 1)	3.8% (1 / 26)	0.0% (0 / 1)	0.0% (0 / 19)	0.0% (0 / 4)	0.0% (0 / 19)	0.0% (0 / 1)	7.0% (3 / 43)	50.0% (1 / 2)	0.0% (0 / 32)	0.0% (0 / 2)	11.3% (6 / 53)	50.0% (1 / 2)
A35253	DCS19-222	B46401	sediment	438351	291739	89364	1363	111.84	95.83	391	4.5	8.7	1.8-9.0	4.1-15.9	No	NA	NA	26	**88.9% (32 / 36)	33.3% (1 / 3)	0.0% (0 / 25)	NA% (0 / 0)	0.0% (0 / 23)	0.0% (0 / 2)	0.0% (0 / 25)	0.0% (0 / 1)	3.3% (2 / 61)	66.7% (2 / 3)	2.4% (1 / 42)	NA% (0 / 0)	8.5% (7 / 82)	16.7% (1 / 6)
A35254	DCS19-223	B46402	sediment	634471	359919	54549	768	167.44	94.33	133	13	20.7	2.8-33.6	8.0-39.7	No	NA	NA	7	**83.3% (10 / 12)	0.0% (0 / 1)	0.0% (0 / 12)	NA% (0 / 0)	0.0% (0 / 15)	0.0% (0 / 2)	0.0% (0 / 7)	NA% (0 / 0)	9.1% (2 / 22)	100.0% (1 / 1)	0.0% (0 / 20)	NA% (0 / 0)	7.7% (2 / 26)	100.0% (1 / 1)
A35255	DCS19-224	B46403	sediment	698284	487756	195989	2442	115.45	97.95	1049	4.6	3.2	2.5-7.8	1.3-6.5	No	NA	NA	30	**88.5% (77 / 87)	0.0% (0 / 2)	1.9% (2 / 104)	100.0% (1 / 1)	0.0% (0 / 56)	NA% (0 / 0)	0.0% (0 / 78)	0.0% (0 / 3)	3.2% (5 / 158)	37.5% (3 / 8)	1.4% (2 / 143)	0.0% (0 / 2)	6.7% (16 / 240)	40.0% (2 / 5)
A35257	Library negative control	B46404	control	107218	49829	45403	8	5087.29	100	7	0	0	0.0-84.2	0.0-97.5	No	NA	NA	0	100.0% (1 / 1)	NA% (0 / 0)	NA% (0 / 0)	NA% (0 / 0)	0.0% (0 / 2)	NA% (0 / 0)	NA% (0 / 0)	NA% (0 / 0)	0.0% (0 / 2)	NA% (0 / 0)	NA% (0 / 0)	NA% (0 / 0)	NA% (0 / 0)	NA% (0 / 0)
A35259	DCS19-225	B46405	sediment	706826	377150	49658	325	313.77	100	35	12.5	0	0.3-52.7	0.0-45.9	No	NA	NA	3	**100.0% (5 / 5)	NA% (0 / 0)	0.0% (0 / 7)	0.0% (0 / 1)	0.0% (0 / 4)	NA% (0 / 0)	0.0% (0 / 3)	0.0% (0 / 1)	14.3% (1 / 7)	NA% (0 / 0)	0.0% (0 / 4)	NA% (0 / 0)	20.0% (1 / 5)	NA% (0 / 0)
A35260	DCS19-226	B46406	sediment	684454	466244	145177	6248	36.79	37.2	189	8.3	10.2	2.3-20.0	3.8-20.8	No	NA	NA	12	**86.4% (19 / 22)	NA% (0 / 0)	5.3% (1 / 19)	50.0% (1 / 2)	0.0% (0 / 9)	NA% (0 / 0)	0.0% (0 / 19)	0.0% (0 / 2)	5.6% (2 / 36)	50.0% (1 / 2)	0.0% (0 / 24)	0.0% (0 / 1)	11.6% (5 / 43)	50.0% (1 / 2)
A35261	DCS19-227	B46407	sediment	758247	422363	191691	1445	248.92	78.91	101	30.6	14.8	16.3-48.1	4.2-33.7	No	NA	NA	17	**83.3% (5 / 6)	NA% (0 / 0)	0.0% (0 / 11)	0.0% (0 / 1)	0.0% (0 / 10)	0.0% (0 / 1)	0.0% (0 / 12)	0.0% (0 / 1)	0.0% (0 / 13)	NA% (0 / 0)	0.0% (0 / 9)	0.0% (0 / 1)	27.8% (5 / 18)	100.0% (1 / 1)
A35262	DCS19-228	B46408	sediment	566772	374393	162758	2444	78.32	98.32	1286	56.7	45.9	51.4-61.8	40.7-51.2	Yes	1028.8	0.2	482	**20.0% (17 / 85)	0.0% (0 / 25)	2.2% (2 / 90)	0.0% (0 / 29)	0.0% (0 / 60)	0.0% (0 / 22)	1.5% (1 / 68)	3.8% (1 / 26)	**85.1% (120 / 141)	**93.5% (43 / 46)	0.7% (1 / 136)	0.0% (0 / 62)	**83.8% (176 / 210)	**98.2% (54 / 55)
A35263	DCS19-229	B46409	sediment	740006	505117	175764	9148	14.44	31.34	231	56.6	34	42.3-70.2	21.5-48.3	Yes	88.935	0.615	57	**61.5% (8 / 13)	NA% (0 / 0)	5.9% (1 / 17)	20.0% (1 / 5)	0.0% (0 / 6)	0.0% (0 / 1)	0.0% (0 / 25)	0.0% (0 / 5)	**31.4% (11 / 35)	50.0% (1 / 2)	0.0% (0 / 22)	0.0% (0 / 6)	**47.5% (19 / 40)	**63.6% (7 / 11)
A35264	DCS19-230	B46410	sediment	938118	591265	135946	1505	124.63	73.74	146	42.4	44.8	25.5-60.8	26.4-64.3	Yes	97.382	0.333	37	33.3% (3 / 9)	0.0% (0 / 3)	0.0% (0 / 11)	0.0% (0 / 5)	0.0% (0 / 9)	0.0% (0 / 4)	0.0% (0 / 12)	0.0% (0 / 1)	**38.9% (7 / 18)	100.0% (2 / 2)	0.0% (0 / 22)	0.0% (0 / 8)	**42.9% (12 / 28)	**100.0% (5 / 5)
A35265	Extraction negative control	B46411	control	98824	42223	39316	69	597.61	100	62	0	0	0.0-33.6	0.0-19.5	No	NA	NA	0	**100.0% (6 / 6)	NA% (0 / 0)	0.0% (0 / 4)	NA% (0 / 0)	0.0% (0 / 8)	NA% (0 / 0)	0.0% (0 / 8)	NA% (0 / 0)	10.0% (1 / 10)	NA% (0 / 0)	0.0% (0 / 7)	NA% (0 / 0)	0.0% (0 / 14)	NA% (0 / 0)
A35778	DCS19-96	B45003	sediment	421714	340440	88705	8353	12.51	16.4	103	21.7	6.5	7.5-43.7	0.8-21.4	No	NA	NA	19	**100.0% (9 / 9)	100.0% (2 / 2)	0.0% (0 / 10)	0.0% (0 / 2)	0.0% (0 / 6)	NA% (0 / 0)	0.0% (0 / 11)	0.0% (0 / 1)	0.0% (0 / 23)	0.0% (0 / 3)	0.0% (0 / 15)	0.0% (0 / 4)	4.0% (1 / 25)	0.0% (0 / 5)
A35779	DCS19-97	B45004	sediment	837112	701666	154187	10193	20.06	48.58	445	31.9	24.3	23.4-41.3	16.4-33.7	Yes	-	NA	97	**100.0% (45 / 45)	**100.0% (10 / 10)	0.0% (0 / 56)	0.0% (0 / 10)	0.0% (0 / 33)	0.0% (0 / 8)	0.0% (0 / 30)	0.0% (0 / 9)	3.3% (3 / 91)	6.7% (1 / 15)	0.0% (0 / 71)	0.0% (0 / 17)	1.9% (2 / 106)	0.0% (0 / 18)
A35780	DCS19-98	B45005	sediment	963400	693792	149104	1527	283.95	44.2	61	9.1	0	0.2-41.3	0.0-26.5	No	NA	NA	1	**100.0% (6 / 6)	NA% (0 / 0)	0.0% (0 / 4)	NA% (0 / 0)	0.0% (0 / 4)	NA% (0 / 0)	0.0% (0 / 8)	NA% (0 / 0)	0.0% (0 / 15)	NA% (0 / 0)	0.0% (0 / 4)	NA% (0 / 0)	0.0% (0 / 12)	0.0% (0 / 1)
A35781	DCS19-99	B45006	sediment	507735	338895	100154	358	384.67	98.17	214	2.9	5.3	0.1-14.9	0.6-17.7	No	NA	NA	7	**95.0% (19 / 20)	NA% (0 / 0)	3.1% (1 / 32)	0.0% (0 / 2)	0.0% (0 / 12)	0.0% (0 / 1)	0.0% (0 / 20)	NA% (0 / 0)	0.0% (0 / 59)	0.0% (0 / 3)	0.0% (0 / 26)	0.0% (0 / 1)	2.0% (1 / 50)	0.0% (0 / 2)
A35784	DCS19-102	B45007	sediment	460674	387001	104894	9400	13.48	27.82	207	18.9	17.9	9.4-32.0	7.5-33.5	No	NA	NA	24	**100.0% (25 / 25)	100.0% (2 / 2)	0.0% (0 / 21)	0.0% (0 / 2)	0.0% (0 / 11)	0.0% (0 / 1)	0.0% (0 / 13)	0.0% (0 / 2)	0.0% (0 / 41)	0.0% (0 / 8)	5.4% (2 / 37)	0.0% (0 / 6)	0.0% (0 / 48)	0.0% (0 / 6)
A35785	DCS19-103	B45008	sediment	458027	376965	98004	12813	7.74	20.38	217	16.7	19.2	7.0-31.4	9.6-32.5	No	NA	NA	26	**100.0% (17 / 17)	NA% (0 / 0)	0.0% (0 / 20)	0.0% (0 / 2)	0.0% (0 / 19)	0.0% (0 / 1)	0.0% (0 / 22)	0.0% (0 / 2)	0.0% (0 / 42)	0.0% (0 / 3)	3.6% (1 / 28)	0.0% (0 / 3)	2.0% (1 / 49)	0.0% (0 / 6)
A35786	DCS19-104	B45009	sediment	576790	477081	113419	11898	9	26.88	254	21.3	12.7	11.9-33.7	5.6-23.5	No	NA	NA	31	**100.0% (26 / 26)	**100.0% (4 / 4)	0.0% (0 / 38)	0.0% (0 / 5)	0.0% (0 / 20)	0.0% (0 / 3)	0.0% (0 / 26)	0.0% (0 / 6)	0.0% (0 / 58)	0.0% (0 / 10)	0.0% (0 / 37)	0.0% (0 / 8)	3.3% (2 / 60)	0.0% (0 / 6)
A35787	DCS19-105	B45010	sediment	694745	569256	131240	6909	27.01	27.87	141	23.3	9.4	9.9-42.3	2.0-25.0	No	NA	NA	17	**95.0% (19 / 20)	100.0% (1 / 1)	0.0% (0 / 13)	0.0% (0 / 2)	0.0% (0 / 9)	0.0% (0 / 1)	0.0% (0 / 13)	0.0% (0 / 1)	0.0% (0 / 37)	0.0% (0 / 4)	0.0% (0 / 27)	0.0% (0 / 3)	0.0% (0 / 40)	0.0% (0 / 3)
A35788	DCS19-106	B45011	sediment	624699	468185	124969	5347	43.38	34.43	146	9.1	5.6	1.9-24.3	0.7-18.7	No	NA	NA	9	**100.0% (11 / 11)	NA% (0 / 0)	0.0% (0 / 16)	NA% (0 / 0)	0.0% (0 / 11)	0.0% (0 / 1)	0.0% (0 / 11)	NA% (0 / 0)	3.6% (1 / 28)	0.0% (0 / 1)	0.0% (0 / 23)	0.0% (0 / 1)	5.4% (2 / 37)	33.3% (1 / 3)
A35789	Extraction negative control	B45012	control	108998	43672	41426	38	1205.13	100	30	0	0	0.0-36.9	0.0-36.9	No	NA	NA	0	NA% (0 / 0)	NA% (0 / 0)	0.0% (0 / 3)	NA% (0 / 0)	NA% (0 / 0)	NA% (0 / 0)	0.0% (0 / 2)	NA% (0 / 0)	0.0% (0 / 12)	NA% (0 / 0)	0.0% (0 / 1)	NA% (0 / 0)	0.0% (0 / 14)	NA% (0 / 0)
A35791	Library negative control	B45013	control	122513	52656	50908	101	525.74	100	88	0	0	0.0-24.7	0.0-14.2	No	NA	NA	1	**100.0% (5 / 5)	NA% (0 / 0)	0.0% (0 / 8)	NA% (0 / 0)	0.0% (0 / 5)	NA% (0 / 0)	0.0% (0 / 9)	NA% (0 / 0)	0.0% (0 / 34)	0.0% (0 / 1)	0.0% (0 / 12)	NA% (0 / 0)	0.0% (0 / 24)	NA% (0 / 0)
A35793	DCS19-107	B45014	sediment	632001	491552	132479	5289	46.62	53.66	286	12.3	7.8	6.1-21.5	2.6-17.3	No	NA	NA	35	**100.0% (27 / 27)	**100.0% (4 / 4)	3.4% (1 / 29)	0.0% (0 / 4)	0.0% (0 / 25)	0.0% (0 / 3)	0.0% (0 / 29)	0.0% (0 / 3)	0.0% (0 / 54)	0.0% (0 / 7)	0.0% (0 / 49)	0.0% (0 / 4)	2.5% (2 / 81)	0.0% (0 / 8)
A35794	DCS19-108	B45015	sediment	440809	373349	100289	14632	5.6	15.5	166	35	29.4	20.6-51.7	15.1-47.5	Yes	-	NA	38	**100.0% (12 / 12)	100.0% (2 / 2)	5.3% (1 / 19)	0.0% (0 / 2)	9.1% (1 / 11)	20.0% (1 / 5)	0.0% (0 / 20)	0.0% (0 / 3)	3.1% (1 / 32)	0.0% (0 / 7)	0.0% (0 / 15)	0.0% (0 / 4)	0.0% (0 / 44)	0.0% (0 / 11)
A35795	DCS19-109	B45016	sediment	641609	508572	150406	13603	10.36	57.61	1192	5.2	3.5	3.0-8.1	1.7-6.4	No	NA	NA	46	**100.0% (128 / 128)	**100.0% (2 / 2)	3.0% (4 / 134)	NA% (0 / 0)	0.0% (0 / 84)	0.0% (0 / 1)	0.0% (0 / 114)	0.0% (0 / 3)	0.0% (0 / 273)	0.0% (0 / 13)	1.0% (2 / 203)	14.3% (1 / 7)	0.3% (1 / 366)	0.0% (0 / 11)
A35796	DCS19-110	B45017	sediment	557182	453432	110950	11806	9.63	60.34	992	10.7	2.8	7.0-15.5	1.1-5.7	No	NA	NA	54	**99.1% (108 / 109)	**100.0% (4 / 4)	0.0% (0 / 107)	0.0% (0 / 6)	0.0% (0 / 72)	0.0% (0 / 4)	0.0% (0 / 101)	0.0% (0 / 2)	0.0% (0 / 212)	0.0% (0 / 9)	0.0% (0 / 157)	0.0% (0 / 10)	0.0% (0 / 253)	0.0% (0 / 13)
A35797	DCS19-111	B45018	sediment	434993	353344	85699	6871	21.57	19.65	90	47.6	8	25.7-70.2	1.0-26.0	No	NA	NA	16	**100.0% (5 / 5)	100.0% (1 / 1)	0.0% (0 / 9)	NA% (0 / 0)	25.0% (1 / 4)	NA% (0 / 0)	0.0% (0 / 9)	0.0% (0 / 2)	0.0% (0 / 20)	0.0% (0 / 5)	0.0% (0 / 13)	0.0% (0 / 1)	0.0% (0 / 20)	0.0% (0 / 1)
A35798	DCS19-112	B45019	sediment	434138	380742	108070	11645	7.17	17.9	150	26.5	25	14.9-41.1	12.7-41.2	Yes	-	NA	32	**100.0% (13 / 13)	100.0% (1 / 1)	0.0% (0 / 11)	0.0% (0 / 2)	0.0% (0 / 13)	0.0% (0 / 2)	0.0% (0 / 17)	0.0% (0 / 5)	3.7% (1 / 27)	14.3% (1 / 7)	0.0% (0 / 15)	0.0% (0 / 1)	0.0% (0 / 33)	0.0% (0 / 7)
A35799	DCS19-113	B45020	sediment	571073	436780	123515	2662	99.52	34.76	73	0	18.8	0.0-20.6	4.0-45.6	No	NA	NA	10	**100.0% (4 / 4)	NA% (0 / 0)	50.0% (1 / 2)	NA% (0 / 0)	14.3% (1 / 7)	0.0% (0 / 1)	0.0% (0 / 5)	NA% (0 / 0)	0.0% (0 / 15)	0.0% (0 / 1)	0.0% (0 / 4)	0.0% (0 / 1)	0.0% (0 / 12)	0.0% (0 / 1)
A35800	DCS19-114	B45021	sediment	428459	345995	102480	13043	7.2	21.22	208	29.6	22	18.0-43.6	11.5-36.0	Yes	-	NA	36	**92.3% (12 / 13)	**75.0% (3 / 4)	10.5% (2 / 19)	0.0% (0 / 4)	0.0% (0 / 13)	0.0% (0 / 5)	0.0% (0 / 11)	0.0% (0 / 1)	0.0% (0 / 42)	0.0% (0 / 8)	2.9% (1 / 34)	20.0% (1 / 5)	1.8% (1 / 55)	0.0% (0 / 8)
A35801	DCS19-115	B45022	sediment	726071	600024	161451	10266	18.12	19.58	139	28.9	8.1	15.4-45.9	1.7-21.9	No	NA	NA	22	**100.0% (12 / 12)	100.0% (1 / 1)	0.0% (0 / 23)	0.0% (0 / 4)	0.0% (0 / 9)	0.0% (0 / 3)	0.0% (0 / 11)	0.0% (0 / 2)	4.2% (1 / 24)	14.3% (1 / 7)	0.0% (0 / 22)	0.0% (0 / 1)	7.4% (2 / 27)	0.0% (0 / 3)
A35802	DCS19-116	B45023	sediment	419403	344520	82912	11881	5.11	35.02	333	29.4	15.9	20.0-40.3	8.2-26.7	No	NA	NA	60	**96.6% (28 / 29)	**83.3% (5 / 6)	3.8% (1 / 26)	0.0% (0 / 3)	5.9% (1 / 17)	0.0% (0 / 1)	0.0% (0 / 24)	0.0% (0 / 4)	0.0% (0 / 65)	0.0% (0 / 7)	0.0% (0 / 45)	0.0% (0 / 10)	3.9% (3 / 77)	0.0% (0 / 15)
A35803	DCS19-117	B45024	sediment	709940	604602	150246	12610	10.91	68.37	1308	22.3	15.4	18.0-26.9	11.7-19.7	Yes	-	NA	193	**97.0% (131 / 135)	**95.7% (22 / 23)	0.7% (1 / 137)	0.0% (0 / 16)	0.0% (0 / 91)	0.0% (0 / 9)	0.0% (0 / 117)	0.0% (0 / 11)	0.7% (2 / 286)	2.3% (1 / 43)	0.0% (0 / 227)	0.0% (0 / 25)	0.6% (2 / 354)	0.0% (0 / 47)
A35804	DCS19-118	B45025	sediment	868983	732717	198920	11815	14.23	41.7	467	13.5	7.6	7.8-21.3	3.5-13.9	No	NA	NA	41	**97.6% (41 / 42)	**100.0% (4 / 4)	0.0% (0 / 47)	0.0% (0 / 4)	2.4% (1 / 42)	25.0% (1 / 4)	0.0% (0 / 39)	0.0% (0 / 4)	0.0% (0 / 96)	0.0% (0 / 6)	0.0% (0 / 67)	0.0% (0 / 5)	0.0% (0 / 127)	0.0% (0 / 10)
A35805	DCS19-119	B45026	sediment	702769	541488	159737	4816	69.38	12.82	40	7.7	0	0.2-36.0	0.0-30.8	No	NA	NA	3	**100.0% (4 / 4)	NA% (0 / 0)	0.0% (0 / 2)	NA% (0 / 0)	0.0% (0 / 2)	NA% (0 / 0)	0.0% (0 / 1)	NA% (0 / 0)	0.0% (0 / 11)	0.0% (0 / 2)	0.0% (0 / 4)	NA% (0 / 0)	10.0% (1 / 10)	0.0% (0 / 1)
A35806	Extraction negative control	B45027	control	85508	35403	31916	47	687.29	100	42	0	0	0.0-26.5	0.0-30.8	No	NA	NA	0	**100.0% (4 / 4)	NA% (0 / 0)	0.0% (0 / 2)	NA% (0 / 0)	0.0% (0 / 5)	NA% (0 / 0)	0.0% (0 / 4)	NA% (0 / 0)	0.0% (0 / 9)	NA% (0 / 0)	0.0% (0 / 7)	NA% (0 / 0)	0.0% (0 / 7)	NA% (0 / 0)
A35807	DCS19-120	B45028	sediment	478749	381598	97094	15097	5.49	26.97	391	23.2	15.4	15.1-32.9	8.7-24.5	No	NA	NA	52	**97.0% (32 / 33)	**80.0% (4 / 5)	0.0% (0 / 44)	0.0% (0 / 2)	0.0% (0 / 29)	0.0% (0 / 4)	0.0% (0 / 28)	NA% (0 / 0)	1.0% (1 / 98)	5.9% (1 / 17)	1.7% (1 / 58)	0.0% (0 / 10)	0.0% (0 / 102)	0.0% (0 / 13)
A35808	DCS19-121	B45029	sediment	620067	531758	129101	15393	5.97	44.42	601	32.7	21.1	25.6-40.5	14.7-28.8	Yes	-	NA	134	**98.4% (62 / 63)	**100.0% (16 / 16)	0.0% (0 / 61)	0.0% (0 / 15)	0.0% (0 / 42)	0.0% (0 / 13)	0.0% (0 / 51)	0.0% (0 / 11)	0.9% (1 / 117)	0.0% (0 / 25)	0.0% (0 / 89)	0.0% (0 / 19)	1.3% (2 / 154)	0.0% (0 / 34)
A35809	DCS19-122	B45030	sediment	896934	765317	181151	9958	28.13	28.46	212	20.8	18.8	10.8-34.1	8.9-32.6	No	NA	NA	29	**100.0% (31 / 31)	**100.0% (5 / 5)	0.0% (0 / 22)	NA% (0 / 0)	0.0% (0 / 13)	0.0% (0 / 1)	0.0% (0 / 19)	0.0% (0 / 4)	0.0% (0 / 42)	0.0% (0 / 10)	6.2% (2 / 32)	20.0% (1 / 5)	0.0% (0 / 48)	0.0% (0 / 7)
A35810	DCS19-123	B45031	sediment	722094	609082	184172	15124	7.65	5.42	75	12.5	5.6	1.6-38.3	0.1-27.3	No	NA	NA	6	**100.0% (6 / 6)	NA% (0 / 0)	33.3% (2 / 6)	100.0% (1 / 1)	0.0% (0 / 2)	NA% (0 / 0)	0.0% (0 / 11)	NA% (0 / 0)	0.0% (0 / 13)	NA% (0 / 0)	0.0% (0 / 7)	NA% (0 / 0)	5.0% (1 / 20)	50.0% (1 / 2)
A35811	DCS19-124	B45032	sediment	1552653	1322288	354493	17664	8.91	5.1	81	30.4	5	13.2-52.9	0.1-24.9	No	NA	NA	11	33.3% (3 / 9)	NA% (0 / 0)	50.0% (1 / 2)	100.0% (1 / 1)	100.0% (2 / 2)	100.0% (1 / 1)	0.0% (0 / 8)	NA% (0 / 0)	0.0% (0 / 17)	NA% (0 / 0)	0.0% (0 / 16)	0.0% (0 / 4)	0.0% (0 / 20)	0.0% (0 / 3)
A35812	DCS19-125	B45033	sediment	816385	677712	179612	13247	13.52	48.9	758	31.6	13.7	25.1-38.7	9.0-19.7	No	NA	NA	144	**100.0% (86 / 86)	**100.0% (19 / 19)	1.2% (1 / 85)	0.0% (0 / 16)	2.0% (1 / 51)	0.0% (0 / 15)	1.7% (1 / 58)	0.0% (0 / 12)	2.1% (3 / 145)	4.8% (1 / 21)	1.6% (2 / 129)	0.0% (0 / 25)	1.5% (3 / 196)	2.3% (1 / 43)
A35813	DCS19-126	B45034	sediment	705557	575827	154783	7924	27.83	21.27	117	31	14.7	15.3-50.8	5.0-31.1	No	NA	NA	22	**100.0% (14 / 14)	**100.0% (4 / 4)	0.0% (0 / 6)	0.0% (0 / 2)	0.0% (0 / 8)	0.0% (0 / 3)	0.0% (0 / 12)	0.0% (0 / 1)	6.2% (1 / 16)	25.0% (1 / 4)	0.0% (0 / 14)	0.0% (0 / 4)	2.9% (1 / 34)	11.1% (1 / 9)
A35814	DCS19-127	B45035	sediment	445456	373430	119496	16357	2.67	2.64	33	28.6	0	3.7-71.0	0.0-28.5	No	NA	NA	4	0.0% (0 / 1)	NA% (0 / 0)	28.6% (2 / 7)	NA% (0 / 0)	0.0% (0 / 2)	NA% (0 / 0)	0.0% (0 / 3)	NA% (0 / 0)	25.0% (1 / 4)	0.0% (0 / 2)	0.0% (0 / 7)	NA% (0 / 0)	0.0% (0 / 9)	0.0% (0 / 2)
A35815	DCS19-128	B45036	sediment	479805	417904	111359	15485	3.19	5.09	54	30	0	6.7-65.2	0.0-24.7	No	NA	NA	4	**80.0% (4 / 5)	NA% (0 / 0)	40.0% (2 / 5)	100.0% (1 / 1)	0.0% (0 / 2)	NA% (0 / 0)	0.0% (0 / 2)	NA% (0 / 0)	15.4% (2 / 13)	50.0% (1 / 2)	0.0% (0 / 9)	0.0% (0 / 1)	0.0% (0 / 14)	0.0% (0 / 1)
A35816	DCS19-129	B45037	sediment	538715	469191	127623	14097	5.53	7.14	77	11.8	0	1.5-36.4	0.0-21.8	No	NA	NA	5	**100.0% (6 / 6)	NA% (0 / 0)	0.0% (0 / 7)	NA% (0 / 0)	0.0% (0 / 4)	NA% (0 / 0)	0.0% (0 / 5)	0.0% (0 / 2)	0.0% (0 / 12)	NA% (0 / 0)	0.0% (0 / 11)	0.0% (0 / 1)	0.0% (0 / 21)	0.0% (0 / 3)
A35817	DCS19-130	B45038	sediment	802945	681509	148148	15042	5.4	2.82	40	40	13.3	12.2-73.8	1.7-40.5	No	NA	NA	8	100.0% (1 / 1)	NA% (0 / 0)	0.0% (0 / 5)	NA% (0 / 0)	0.0% (0 / 4)	NA% (0 / 0)	0.0% (0 / 2)	NA% (0 / 0)	0.0% (0 / 3)	NA% (0 / 0)	0.0% (0 / 9)	0.0% (0 / 1)	11.1% (1 / 9)	33.3% (1 / 3)
A35818	DCS19-131	B45039	sediment	527350	404932	119068	8782	17.54	54.64	506	23.2	20.9	16.1-31.6	14.3-29.0	Yes	-	NA	96	**100.0% (56 / 56)	**100.0% (11 / 11)	0.0% (0 / 51)	0.0% (0 / 9)	0.0% (0 / 35)	0.0% (0 / 3)	3.1% (1 / 32)	0.0% (0 / 5)	0.0% (0 / 100)	0.0% (0 / 18)	1.2% (1 / 82)	5.0% (1 / 20)	0.0% (0 / 140)	0.0% (0 / 23)
A35820	Library negative control	B45040	control	137215	62241	57644	35	1690.97	100	34	0	0	0.0-52.2	0.0-33.6	No	NA	NA	2	NA% (0 / 0)	NA% (0 / 0)	0.0% (0 / 1)	NA% (0 / 0)	0.0% (0 / 1)	NA% (0 / 0)	0.0% (0 / 3)	NA% (0 / 0)	0.0% (0 / 7)	NA% (0 / 0)	0.0% (0 / 10)	0.0% (0 / 1)	0.0% (0 / 9)	NA% (0 / 0)
A35822	Extraction negative control	B45041	control	116978	54270	52170	56	993.96	100	49	0	0	0.0-41.0	0.0-28.5	No	NA	NA	1	100.0% (5 / 5)	100.0% (1 / 1)	0.0% (0 / 1)	NA% (0 / 0)	0.0% (0 / 1)	NA% (0 / 0)	0.0% (0 / 6)	0.0% (0 / 1)	0.0% (0 / 14)	NA% (0 / 0)	0.0% (0 / 5)	NA% (0 / 0)	0.0% (0 / 7)	NA% (0 / 0)
A35823	DCS19-132	B45042	sediment	905145	779327	223229	18839	4.16	1.97	32	16.7	0	0.4-64.1	0.0-70.8	No	NA	NA	2	0.0% (0 / 1)	NA% (0 / 0)	0.0% (0 / 1)	NA% (0 / 0)	33.3% (1 / 3)	NA% (0 / 0)	0.0% (0 / 2)	NA% (0 / 0)	0.0% (0 / 7)	0.0% (0 / 1)	0.0% (0 / 4)	NA% (0 / 0)	0.0% (0 / 5)	NA% (0 / 0)
A35824	DCS19-133	B45043	sediment	726745	637747	186687	18887	NA	0	0	NA	NA	NA	NA	No	NA	NA	0	NA% (0 / 0)	NA% (0 / 0)	NA% (0 / 0)	NA% (0 / 0)	NA% (0 / 0)	NA% (0 / 0)	NA% (0 / 0)	NA% (0 / 0)	NA% (0 / 0)	NA% (0 / 0)	NA% (0 / 0)	NA% (0 / 0)	NA% (0 / 0)	NA% (0 / 0)
A32556	Sediment from 'N544' ivory figurine	B39090	sediment	157911	111395	18512	10316	1.19	40.02	365	34.3	23.9	25.1-44.6	15.4-34.1	Yes	-	NA	81	**100.0% (34 / 34)	**100.0% (8/8)	0.0% (0 / 44)	0.0% (0 / 8)	0.0% (0 / 24)	0.0% (0 / 7)	10.0% (3 / 30)	20.0% (1 / 5)	1.2% (1 / 82)	7.1% (1 / 14)	3.5% (2 / 57)	0.0% (0 / 17)	4.2% (4 / 95)	0.0% (0 / 22)
A32557	Sediment from Denisova 22 (N1)	B39091	sediment	597792	402020	103710	23531	1.16	1.55	37	71.4	28.6	29.0-96.3	3.7-71.0	No	-	NA	12	**71.4% (5 / 7)	33.3% (1 / 3)	NA% (0 / 0)	NA% (0 / 0)	0.0% (0 / 2)	0.0% (0 / 1)	NA% (0 / 0)	NA% (0 / 0)	50.0% (2 / 4)	0.0% (0 / 1)	0.0% (0 / 12)	0.0% (0 / 5)	16.7% (1 / 6)	0.0% (0 / 1)
A32558	Sediment from Denisova 22 (N2)	B39092	sediment	779523	545480	136959	26517	1.18	2.74	76	31.8	43.8	13.9-54.9	19.8-70.1	Yes	42.56	0.44	15	**44.4 (4 / 9)	50.0% (1 / 2)	0.0% (0 / 5)	0.0% (0 / 1)	0.0% (0 / 1)	NA% (0 / 0)	0.0% (0 / 6)	NA% (0 / 0)	33.3% (4 / 12)	100.0% (1 / 1)	0.0% (0 / 17)	0.0% (0 / 1)	**47.1% (8 / 17)	**50.0% (3 / 6)
A32559	Sediment from Denisova 22 (N3)	B39093	sediment	942024	683325	185619	30090	1.1	3.47	105	55.2	30.3	35.7-73.6	15.6-48.7	Yes	74.55	0.29	35	28.6% (2 / 7)	0.0% (0 / 1)	0.0% (0 / 7)	0.0% (0 / 3)	0.0% (0 / 2)	0.0% (0 / 1)	0.0% (0 / 9)	NA% (0 / 0)	**69.2% (9 / 13)	**100.0% (4 / 4)	0.0% (0 / 18)	0.0% (0 / 5)	**70.6% (12 / 17)	100.0% (1 / 1)
