# Supplementary material for: Pleistocene chronology and history of hominins and fauna at Denisova Cave
Source: Nat Commun. 2025 May 21;16:4738. doi: 10.1038/s41467-025-60140-6 (PMC12095498; doi:10.1038/s41467-025-60140-6)
Supplement: Supplementary file 21 — Supplementary Code 1 and Code 2 [file 41467_2025_60140_MOESM21_ESM.zip]

Archive with 2 entries (2 files):
- Supplementary Code 2.txt
- Supplementary Code 1.txt
