# Supplementary material for: Pleistocene chronology and history of hominins and fauna at Denisova Cave
Source: Nat Commun. 2025 May 21;16:4738. doi: 10.1038/s41467-025-60140-6 (PMC12095498; doi:10.1038/s41467-025-60140-6)
Supplement: Supplementary file 21 — Supplementary Code 1 and Code 2 [file 41467_2025_60140_MOESM21_ESM.zip › Supplementary Code 1.txt]

Plot()
{
  Sequence()
  {
    Outlier_Model("General",T(5),U(0,4),"t");
    Boundary("Start Layer 19");
    Phase("Layer 19")
    {
      C_Date("DCS17-18",calBP(415020),35277)
      {
        Outlier(0.05);
      };
      C_Date("DCS17-17",calBP(380374),30014)
      {
        Outlier(0.05);
      };
      C_Date("DCS16-6",calBP(376012),21265)
      {
        Outlier(0.05);
      };
      C_Date("DCS17-16",calBP(367951),22428)
      {
        Outlier(0.05);
      };
      C_Date("DCS17-14",calBP(283964),31245)
      {
        Outlier(0.05);
      };
      C_Date("DCS19-14",calBP(256388),12520)
      {
        Outlier(0.05);
      };
    };
    Boundary("End Layer 19");
    Interval(N(80000,40000));
    Boundary("Start Layer 17");
    Phase("Layer 17")
    {
      C_Date("DCS19-13",calBP(183272),8906);
    };
    Boundary("End Layer 17");
    Interval(N(40000,40000));
    Boundary("Start Layer 16");
    Phase("Layer 16")
    {
      C_Date("DCS19-11",calBP(144976),9925)
      {
        Outlier(0.05);
      };
      C_Date("DCS19-10",calBP(131040),3578)
      {
        Outlier(0.05);
      };
    };
    Boundary("End Layer 16");
    Boundary("Start Layer 15");
    Phase("Layer 15")
    {
      C_Date("DCS19-9",calBP(130730),6376)
      {
        Outlier(0.05);
      };
      C_Date("DCS19-8",calBP(130385),6943)
      {
        Outlier(0.05);
      };
    };
    Boundary("End Layer 15");
    Interval(N(40000,40000));
    Boundary("Start Layer 14");
    Phase("Layer 14")
    {
      C_Date("DCS19-6",calBP(100829),4035)
      {
        Outlier(0.05);
      };
      C_Date("DCS19-7",calBP(83805),5243)
      {
        Outlier(0.05);
      };
    };
    Boundary("End Layer 14");
    Boundary("Start Layer 13");
    Phase("Layer 13")
    {
      C_Date("DCS19-5",calBP(82240),3804)
      {
        Outlier(0.05);
      };
      C_Date("DCS19-4",calBP(74990),2966)
      {
        Outlier(0.05);
      };
      C_Date("DCS19-12",calBP(69497),5065)
      {
        Outlier(0.05);
      };
      C_Date("DCS19-1b",calBP(61963),2153)
      {
        Outlier(0.05);
      };
      C_Date("DCS19-1a",calBP(64628),2932)
      {
        Outlier(0.05);
      };
    };
    Boundary("End Layer 13");
    Boundary("Start Layer 12");
    Phase("Layer 12")
    {
      C_Date("DCS18-10",calBP(68455),2376)
      {
        Outlier(0.05);
      };
      C_Date("DCS19-3",calBP(66242),2297)
      {
        Outlier(0.05);
      };
      C_Date("DCS19-2",calBP(60648),3942)
      {
        Outlier(0.05);
      };
      C_Date("DCS18-12",calBP(55891),1825)
      {
        Outlier(0.05);
      };
    };
    Boundary("End Layer 12");
    Boundary("Start pdd");
    Phase("pdd")
    {
      C_Date("DCS17-2",calBP(49736),2876)
      {
        Outlier(0.05);
      };
      C_Date("DCS17-5",calBP(49902),2446)
      {
        Outlier(0.05);
      };
      C_Date("DCS18-9",calBP(37864),1583)
      {
        Outlier(0.05);
      };
      C_Date("DCS18-6",calBP(37131),1119)
      {
        Outlier(0.05);
      };
      C_Date("DCS17-1",calBP(34733),1246)
      {
        Outlier(0.05);
      };
      C_Date("DCS18-5",calBP(29982),1260)
      {
        Outlier(0.05);
      };
    };
    Boundary("End pdd");
    Boundary("Start Layer 11");
    Phase("Layer 11")
    {
      C_Date("DCS17-4",calBP(22375),1290)
      {
        Outlier(0.05);
      };
    };
    Boundary("End Layer 11");
    Boundary("Start Holocene");
    Phase("Holocene")
    {
      C_Date("DCS18-1",calBP(9368),384)
      {
        Outlier(0.05);
      };
      C_Date("DCS18-7",calBP(5270),83)
      {
        Outlier(0.05);
      };
    };
    Boundary("End Holocene");
  };
};
